# Supplementary material for: Integrated Genomic, Transcriptomic and Proteomic Analysis for Identifying Markers of Alzheimer’s Disease
Source: Diagnostics (Basel). 2021 Dec 8;11(12):2303. doi: 10.3390/diagnostics11122303 (PMC8700271; doi:10.3390/diagnostics11122303)
Supplement: Supplementary file 1 [file diagnostics-11-02303-s001.zip]

Archive with 1 entries (1 files):
- diagnostics-1405230-supplementary.xlsx
