# Supplementary material for: Integrated Genomic, Transcriptomic and Proteomic Analysis for Identifying Markers of Alzheimer’s Disease
Source: Diagnostics (Basel). 2021 Dec 8;11(12):2303. doi: 10.3390/diagnostics11122303 (PMC8700271; doi:10.3390/diagnostics11122303)
Supplement: Supplementary file 1 [file diagnostics-11-02303-s001.zip › diagnostics-1405230-supplementary.xlsx]

## Sheet: S1 Candidate SNPs
SNP_id	rs	REFERENCE	PMID	PHENOTYPE
1_207653395	rs17617	Kunkle et al., 2019	30820047	AD vs CONTROL
1_207679307	rs4844600	Kunkle et al., 2019	30820047	AD vs CONTROL
1_207684192	rs12037841	Kunkle et al., 2019	30820047	AD vs CONTROL
1_207685786	rs4266886	Kunkle et al., 2019	30820047	AD vs CONTROL
1_207685965	rs4562624	Kunkle et al., 2019	30820047	AD vs CONTROL
1_207692049	rs6656401	Kunkle et al., 2019	30820047	AD vs CONTROL
1_207698044	rs6661489	Kunkle et al., 2019	30820047	AD vs CONTROL
1_207738077	rs7515905	Kunkle et al., 2019	30820047	AD vs CONTROL
1_207747296	rs1752684	Kunkle et al., 2019	30820047	AD vs CONTROL
1_207750568	rs679515	Kunkle et al., 2019	30820047	AD vs CONTROL
1_207753345	rs2274566	Kunkle et al., 2019	30820047	AD vs CONTROL
1_207784968	rs3818361	Kunkle et al., 2019	30820047	AD vs CONTROL
1_207786223	rs7542544	Kunkle et al., 2019	30820047	AD vs CONTROL
1_207786289	rs6701713	Kunkle et al., 2019	30820047	AD vs CONTROL
1_207786542	rs2093761	Kunkle et al., 2019	30820047	AD vs CONTROL
1_207786828	rs2093760	Kunkle et al., 2019	30820047	AD vs CONTROL
1_207789269	rs11576522	Kunkle et al., 2019	30820047	AD vs CONTROL
1_207792909	rs12036785	Kunkle et al., 2019	30820047	AD vs CONTROL
1_207795320	rs2296160	Kunkle et al., 2019	30820047	AD vs CONTROL
1_207796065	rs61822977	Kunkle et al., 2019	30820047	AD vs CONTROL
1_207796897	rs10863417	Kunkle et al., 2019	30820047	AD vs CONTROL
1_207798238	rs10863418	Kunkle et al., 2019	30820047	AD vs CONTROL
1_207799874	rs10863420	Kunkle et al., 2019	30820047	AD vs CONTROL
1_207800389	rs1830763	Kunkle et al., 2019	30820047	AD vs CONTROL
1_207800409	rs12028134	Kunkle et al., 2019	30820047	AD vs CONTROL
1_207800555	rs1408078	Kunkle et al., 2019	30820047	AD vs CONTROL
1_207802552	rs4844610	Kunkle et al., 2019	30820047	AD vs CONTROL
1_207803021	rs11803956	Kunkle et al., 2019	30820047	AD vs CONTROL
1_207803595	rs12034383	Kunkle et al., 2019	30820047	AD vs CONTROL
1_207804141	rs1408077	Kunkle et al., 2019	30820047	AD vs CONTROL
1_207804883	rs17186848	Kunkle et al., 2019	30820047	AD vs CONTROL
1_207806730	rs111958034	Kunkle et al., 2019	30820047	AD vs CONTROL
1_207806989	rs11803366	Kunkle et al., 2019	30820047	AD vs CONTROL
2_127793239	rs72843896	Kunkle et al., 2019	30820047	AD vs CONTROL
2_127802704	rs72843900	Kunkle et al., 2019	30820047	AD vs CONTROL
2_127812256	rs55636820	Kunkle et al., 2019	30820047	AD vs CONTROL
2_127826533	rs1060743	Kunkle et al., 2019	30820047	AD vs CONTROL
2_127830219	rs17014873	Kunkle et al., 2019	30820047	AD vs CONTROL
2_127839534	rs11690153	Kunkle et al., 2019	30820047	AD vs CONTROL
2_127840714	rs72846701	Kunkle et al., 2019	30820047	AD vs CONTROL
2_127841769	rs10200967	Kunkle et al., 2019	30820047	AD vs CONTROL
2_127841930	rs17014923	Kunkle et al., 2019	30820047	AD vs CONTROL
2_127841945	rs58402148	Kunkle et al., 2019	30820047	AD vs CONTROL
2_127846505	rs35832505	Kunkle et al., 2019	30820047	AD vs CONTROL
2_127847930	rs35114168	Kunkle et al., 2019	30820047	AD vs CONTROL
2_127848041	rs11887884	Kunkle et al., 2019	30820047	AD vs CONTROL
2_127848936	rs1530047	Kunkle et al., 2019	30820047	AD vs CONTROL
2_127850292	rs28434131	Kunkle et al., 2019	30820047	AD vs CONTROL
2_127852021	rs10207628	Kunkle et al., 2019	30820047	AD vs CONTROL
2_127852056	rs10207708	Kunkle et al., 2019	30820047	AD vs CONTROL
2_127855392	rs34854727	Kunkle et al., 2019	30820047	AD vs CONTROL
2_127859010	rs56405130	Kunkle et al., 2019	30820047	AD vs CONTROL
2_127859413	rs10166461	Kunkle et al., 2019	30820047	AD vs CONTROL
2_127859418	rs873270	Kunkle et al., 2019	30820047	AD vs CONTROL
2_127859766	rs749006	Kunkle et al., 2019	30820047	AD vs CONTROL
2_127861766	rs4663096	Kunkle et al., 2019	30820047	AD vs CONTROL
2_127861906	rs4663097	Kunkle et al., 2019	30820047	AD vs CONTROL
2_127862054	rs72838215	Kunkle et al., 2019	30820047	AD vs CONTROL
2_127862133	rs6431219	Kunkle et al., 2019	30820047	AD vs CONTROL
2_127863029	rs7583814	Kunkle et al., 2019	30820047	AD vs CONTROL
2_127864546	rs11554586	Kunkle et al., 2019	30820047	AD vs CONTROL
2_127866047	rs35860453	Kunkle et al., 2019	30820047	AD vs CONTROL
2_127868733	rs13410629	Kunkle et al., 2019	30820047	AD vs CONTROL
2_127869366	rs55646068	Kunkle et al., 2019	30820047	AD vs CONTROL
2_127869982	rs36085158	Kunkle et al., 2019	30820047	AD vs CONTROL
2_127872622	rs13029812	Kunkle et al., 2019	30820047	AD vs CONTROL
2_127873035	rs4663098	Kunkle et al., 2019	30820047	AD vs CONTROL
2_127873161	rs7557280	Kunkle et al., 2019	30820047	AD vs CONTROL
2_127874020	rs12994284	Kunkle et al., 2019	30820047	AD vs CONTROL
2_127875384	rs34745987	Kunkle et al., 2019	30820047	AD vs CONTROL
2_127875389	rs3845674	Kunkle et al., 2019	30820047	AD vs CONTROL
2_127875660	rs10929007	Kunkle et al., 2019	30820047	AD vs CONTROL
2_127876242	rs71414738	Kunkle et al., 2019	30820047	AD vs CONTROL
2_127878432	rs4663099	Kunkle et al., 2019	30820047	AD vs CONTROL
2_127878839	rs10929009	Kunkle et al., 2019	30820047	AD vs CONTROL
2_127880449	rs6431220	Kunkle et al., 2019	30820047	AD vs CONTROL
2_127880933	rs7566991	Kunkle et al., 2019	30820047	AD vs CONTROL
2_127882182	rs35103166	Kunkle et al., 2019	30820047	AD vs CONTROL
2_127882342	rs72838226	Kunkle et al., 2019	30820047	AD vs CONTROL
2_127883286	rs55669136	Kunkle et al., 2019	30820047	AD vs CONTROL
2_127883899	rs7559175	Kunkle et al., 2019	30820047	AD vs CONTROL
2_127883905	rs57724183	Kunkle et al., 2019	30820047	AD vs CONTROL
2_127884123	rs7575209	Kunkle et al., 2019	30820047	AD vs CONTROL
2_127885247	rs58682665	Kunkle et al., 2019	30820047	AD vs CONTROL
2_127885359	rs1583647	Kunkle et al., 2019	30820047	AD vs CONTROL
2_127885651	rs719054	Kunkle et al., 2019	30820047	AD vs CONTROL
2_127886158	rs13025717	Kunkle et al., 2019	30820047	AD vs CONTROL
2_127886233	rs13025765	Kunkle et al., 2019	30820047	AD vs CONTROL
2_127886371	rs12618593	Kunkle et al., 2019	30820047	AD vs CONTROL
2_127886416	rs12617835	Kunkle et al., 2019	30820047	AD vs CONTROL
2_127887560	rs13004848	Kunkle et al., 2019	30820047	AD vs CONTROL
2_127887750	rs62158731	Kunkle et al., 2019	30820047	AD vs CONTROL
2_127887865	rs11689089	Kunkle et al., 2019	30820047	AD vs CONTROL
2_127887985	rs12989701	Kunkle et al., 2019	30820047	AD vs CONTROL
2_127888121	rs11685593	Kunkle et al., 2019	30820047	AD vs CONTROL
2_127888757	rs11680911	Kunkle et al., 2019	30820047	AD vs CONTROL
2_127888784	rs11678744	Kunkle et al., 2019	30820047	AD vs CONTROL
2_127889637	rs7561528	Kunkle et al., 2019	30820047	AD vs CONTROL
2_127889932	rs6710467	Kunkle et al., 2019	30820047	AD vs CONTROL
2_127890786	rs4663104	Kunkle et al., 2019	30820047	AD vs CONTROL
2_127890878	rs6714558	Kunkle et al., 2019	30820047	AD vs CONTROL
2_127891116	rs60572885	Kunkle et al., 2019	30820047	AD vs CONTROL
2_127891207	rs56193035	Kunkle et al., 2019	30820047	AD vs CONTROL
2_127891326	rs61308109	Kunkle et al., 2019	30820047	AD vs CONTROL
2_127891427	rs4663105	Kunkle et al., 2019	30820047	AD vs CONTROL
2_127891623	rs59176034	Kunkle et al., 2019	30820047	AD vs CONTROL
2_127891663	rs72838284	Kunkle et al., 2019	30820047	AD vs CONTROL
2_127891795	rs72838285	Kunkle et al., 2019	30820047	AD vs CONTROL
2_127892768	rs34779859	Kunkle et al., 2019	30820047	AD vs CONTROL
2_127892810	rs6733839	Kunkle et al., 2019	30820047	AD vs CONTROL
2_127892956	rs72838287	Kunkle et al., 2019	30820047	AD vs CONTROL
2_127893897	rs745717	Kunkle et al., 2019	30820047	AD vs CONTROL
2_127894098	rs56368748	Kunkle et al., 2019	30820047	AD vs CONTROL
2_127894484	rs730482	Kunkle et al., 2019	30820047	AD vs CONTROL
2_127894615	rs744373	Kunkle et al., 2019	30820047	AD vs CONTROL
2_127895487	rs6431223	Kunkle et al., 2019	30820047	AD vs CONTROL
2_127895573	rs1866235	Kunkle et al., 2019	30820047	AD vs CONTROL
2_233977318	rs7570061	Kunkle et al., 2019	30820047	AD vs CONTROL
2_233978008	rs6712973	Kunkle et al., 2019	30820047	AD vs CONTROL
2_233978212	rs6605277	Kunkle et al., 2019	30820047	AD vs CONTROL
2_233978746	rs112395076	Kunkle et al., 2019	30820047	AD vs CONTROL
2_233978860	rs111863968	Kunkle et al., 2019	30820047	AD vs CONTROL
2_233979819	rs10171658	Kunkle et al., 2019	30820047	AD vs CONTROL
2_233981399	rs7569598	Kunkle et al., 2019	30820047	AD vs CONTROL
2_233981912	rs10933431	Kunkle et al., 2019	30820047	AD vs CONTROL
6_32224388	rs9268005	Kunkle et al., 2019	30820047	AD vs CONTROL
6_32253884	rs9268128	Kunkle et al., 2019	30820047	AD vs CONTROL
6_32257566	rs926070	Kunkle et al., 2019	30820047	AD vs CONTROL
6_32282068	rs2395141	Kunkle et al., 2019	30820047	AD vs CONTROL
6_32287567	rs9268230	Kunkle et al., 2019	30820047	AD vs CONTROL
6_32290927	rs4279480	Kunkle et al., 2019	30820047	AD vs CONTROL
6_32291359	rs4348357	Kunkle et al., 2019	30820047	AD vs CONTROL
6_32291542	rs742697	Kunkle et al., 2019	30820047	AD vs CONTROL
6_32292956	rs3132957	Kunkle et al., 2019	30820047	AD vs CONTROL
6_32320153	rs3132963	Kunkle et al., 2019	30820047	AD vs CONTROL
6_32321115	rs1265762	Kunkle et al., 2019	30820047	AD vs CONTROL
6_32322393	rs1265759	Kunkle et al., 2019	30820047	AD vs CONTROL
6_32323529	rs1265758	Kunkle et al., 2019	30820047	AD vs CONTROL
6_32325707	rs3129908	Kunkle et al., 2019	30820047	AD vs CONTROL
6_32325710	rs3129909	Kunkle et al., 2019	30820047	AD vs CONTROL
6_32326045	rs2395150	Kunkle et al., 2019	30820047	AD vs CONTROL
6_32327781	rs6904636	Kunkle et al., 2019	30820047	AD vs CONTROL
6_32328296	rs3129910	Kunkle et al., 2019	30820047	AD vs CONTROL
6_32333093	rs3129921	Kunkle et al., 2019	30820047	AD vs CONTROL
6_32333195	rs3129923	Kunkle et al., 2019	30820047	AD vs CONTROL
6_32337630	rs2273017	Kunkle et al., 2019	30820047	AD vs CONTROL
6_32383256	rs4959098	Kunkle et al., 2019	30820047	AD vs CONTROL
6_32388275	rs2395166	Kunkle et al., 2019	30820047	AD vs CONTROL
6_32395036	rs114684261	Kunkle et al., 2019	30820047	AD vs CONTROL
6_32440451	rs115172347	Kunkle et al., 2019	30820047	AD vs CONTROL
6_32452517	rs113996760	Kunkle et al., 2019	30820047	AD vs CONTROL
6_32501395	rs72851021	Kunkle et al., 2019	30820047	AD vs CONTROL
6_32501534	rs111831085	Kunkle et al., 2019	30820047	AD vs CONTROL
6_32503128	rs112652539	Kunkle et al., 2019	30820047	AD vs CONTROL
6_32505443	rs79973795	Kunkle et al., 2019	30820047	AD vs CONTROL
6_32507172	rs115824930	Kunkle et al., 2019	30820047	AD vs CONTROL
6_32507441	rs113319840	Kunkle et al., 2019	30820047	AD vs CONTROL
6_32508306	rs113150123	Kunkle et al., 2019	30820047	AD vs CONTROL
6_32509050	rs73727962	Kunkle et al., 2019	30820047	AD vs CONTROL
6_32509053	rs76722140	Kunkle et al., 2019	30820047	AD vs CONTROL
6_32509260	rs72853943	Kunkle et al., 2019	30820047	AD vs CONTROL
6_32509333	rs72492305	Kunkle et al., 2019	30820047	AD vs CONTROL
6_32509550	rs113260943	Kunkle et al., 2019	30820047	AD vs CONTROL
6_32509570	rs111318483	Kunkle et al., 2019	30820047	AD vs CONTROL
6_32511725	rs113187784	Kunkle et al., 2019	30820047	AD vs CONTROL
6_32511866	rs112896748	Kunkle et al., 2019	30820047	AD vs CONTROL
6_32513724	rs111912462	Kunkle et al., 2019	30820047	AD vs CONTROL
6_32514030	rs111720533	Kunkle et al., 2019	30820047	AD vs CONTROL
6_32514301	rs115729463	Kunkle et al., 2019	30820047	AD vs CONTROL
6_32514457	rs113362368	Kunkle et al., 2019	30820047	AD vs CONTROL
6_32514561	rs62405632	Kunkle et al., 2019	30820047	AD vs CONTROL
6_32516848	rs111739306	Kunkle et al., 2019	30820047	AD vs CONTROL
6_32517934	rs111415696	Kunkle et al., 2019	30820047	AD vs CONTROL
6_32518196	rs72844134	Kunkle et al., 2019	30820047	AD vs CONTROL
6_32518339	rs73395587	Kunkle et al., 2019	30820047	AD vs CONTROL
6_32518426	rs112054325	Kunkle et al., 2019	30820047	AD vs CONTROL
6_32518728	rs112386888	Kunkle et al., 2019	30820047	AD vs CONTROL
6_32518913	rs111244181	Kunkle et al., 2019	30820047	AD vs CONTROL
6_32519018	rs76975590	Kunkle et al., 2019	30820047	AD vs CONTROL
6_32519262	rs112476909	Kunkle et al., 2019	30820047	AD vs CONTROL
6_32520420	rs72492326	Kunkle et al., 2019	30820047	AD vs CONTROL
6_32520526	rs67452113	Kunkle et al., 2019	30820047	AD vs CONTROL
6_32520907	rs3828840	Kunkle et al., 2019	30820047	AD vs CONTROL
6_32521735	rs75287767	Kunkle et al., 2019	30820047	AD vs CONTROL
6_32522576	rs35882239	Kunkle et al., 2019	30820047	AD vs CONTROL
6_32522843	rs72844196	Kunkle et al., 2019	30820047	AD vs CONTROL
6_32522872	rs67218022	Kunkle et al., 2019	30820047	AD vs CONTROL
6_32523020	rs72844197	Kunkle et al., 2019	30820047	AD vs CONTROL
6_32525646	rs74324607	Kunkle et al., 2019	30820047	AD vs CONTROL
6_32525674	rs72845727	Kunkle et al., 2019	30820047	AD vs CONTROL
6_32526731	rs72845730	Kunkle et al., 2019	30820047	AD vs CONTROL
6_32534491	rs62405649	Kunkle et al., 2019	30820047	AD vs CONTROL
6_32536968	rs75895939	Kunkle et al., 2019	30820047	AD vs CONTROL
6_32538590	rs116555998	Kunkle et al., 2019	30820047	AD vs CONTROL
6_32538621	rs72492352	Kunkle et al., 2019	30820047	AD vs CONTROL
6_32538632	rs72492353	Kunkle et al., 2019	30820047	AD vs CONTROL
6_32539012	rs66859861	Kunkle et al., 2019	30820047	AD vs CONTROL
6_32540077	rs9269332	Kunkle et al., 2019	30820047	AD vs CONTROL
6_32540127	rs9269333	Kunkle et al., 2019	30820047	AD vs CONTROL
6_32540551	rs9269351	Kunkle et al., 2019	30820047	AD vs CONTROL
6_32541128	rs9269391	Kunkle et al., 2019	30820047	AD vs CONTROL
6_32541581	rs9269427	Kunkle et al., 2019	30820047	AD vs CONTROL
6_32541898	rs9269439	Kunkle et al., 2019	30820047	AD vs CONTROL
6_32542086	rs9269454	Kunkle et al., 2019	30820047	AD vs CONTROL
6_32542369	rs9269473	Kunkle et al., 2019	30820047	AD vs CONTROL
6_32542370	rs9269474	Kunkle et al., 2019	30820047	AD vs CONTROL
6_32542501	rs9269476	Kunkle et al., 2019	30820047	AD vs CONTROL
6_32542728	rs9269485	Kunkle et al., 2019	30820047	AD vs CONTROL
6_32542924	rs9269492	Kunkle et al., 2019	30820047	AD vs CONTROL
6_32543594	rs9269518	Kunkle et al., 2019	30820047	AD vs CONTROL
6_32543610	rs9269519	Kunkle et al., 2019	30820047	AD vs CONTROL
6_32543647	rs9269523	Kunkle et al., 2019	30820047	AD vs CONTROL
6_32543676	rs9269525	Kunkle et al., 2019	30820047	AD vs CONTROL
6_32543733	rs9269529	Kunkle et al., 2019	30820047	AD vs CONTROL
6_32543923	rs9269536	Kunkle et al., 2019	30820047	AD vs CONTROL
6_32544351	rs9269558	Kunkle et al., 2019	30820047	AD vs CONTROL
6_32544561	rs9269566	Kunkle et al., 2019	30820047	AD vs CONTROL
6_32544572	rs9269567	Kunkle et al., 2019	30820047	AD vs CONTROL
6_32544577	rs9269568	Kunkle et al., 2019	30820047	AD vs CONTROL
6_32545102	rs9269602	Kunkle et al., 2019	30820047	AD vs CONTROL
6_32545218	rs9269610	Kunkle et al., 2019	30820047	AD vs CONTROL
6_32545248	rs9269611	Kunkle et al., 2019	30820047	AD vs CONTROL
6_32545706	rs9269634	Kunkle et al., 2019	30820047	AD vs CONTROL
6_32546132	rs9269655	Kunkle et al., 2019	30820047	AD vs CONTROL
6_32546743	rs1064707	Kunkle et al., 2019	30820047	AD vs CONTROL
6_32546866	rs9269693	Kunkle et al., 2019	30820047	AD vs CONTROL
6_32547991	chr6-32547991	Kunkle et al., 2019	30820047	AD vs CONTROL
6_32548178	rs9269755	Kunkle et al., 2019	30820047	AD vs CONTROL
6_32549681	rs9269813	Kunkle et al., 2019	30820047	AD vs CONTROL
6_32550322	rs9269853	Kunkle et al., 2019	30820047	AD vs CONTROL
6_32550331	rs9269854	Kunkle et al., 2019	30820047	AD vs CONTROL
6_32550828	rs9269874	Kunkle et al., 2019	30820047	AD vs CONTROL
6_32550860	rs9269876	Kunkle et al., 2019	30820047	AD vs CONTROL
6_32551112	rs9269897	Kunkle et al., 2019	30820047	AD vs CONTROL
6_32551291	rs9269905	Kunkle et al., 2019	30820047	AD vs CONTROL
6_32551396	rs9269912	Kunkle et al., 2019	30820047	AD vs CONTROL
6_32551406	rs9269913	Kunkle et al., 2019	30820047	AD vs CONTROL
6_32551416	rs9269914	Kunkle et al., 2019	30820047	AD vs CONTROL
6_32551468	rs9269916	Kunkle et al., 2019	30820047	AD vs CONTROL
6_32551469	rs9269917	Kunkle et al., 2019	30820047	AD vs CONTROL
6_32551653	rs9269927	Kunkle et al., 2019	30820047	AD vs CONTROL
6_32551698	rs9269930	Kunkle et al., 2019	30820047	AD vs CONTROL
6_32552826	rs9270005	Kunkle et al., 2019	30820047	AD vs CONTROL
6_32554178	rs9270077	Kunkle et al., 2019	30820047	AD vs CONTROL
6_32554517	rs9270098	Kunkle et al., 2019	30820047	AD vs CONTROL
6_32554540	rs9270099	Kunkle et al., 2019	30820047	AD vs CONTROL
6_32554621	rs9270102	Kunkle et al., 2019	30820047	AD vs CONTROL
6_32555805	rs9270180	Kunkle et al., 2019	30820047	AD vs CONTROL
6_32556367	rs9270206	Kunkle et al., 2019	30820047	AD vs CONTROL
6_32556402	rs9270208	Kunkle et al., 2019	30820047	AD vs CONTROL
6_32556443	rs9270209	Kunkle et al., 2019	30820047	AD vs CONTROL
6_32556487	rs9270211	Kunkle et al., 2019	30820047	AD vs CONTROL
6_32556683	rs9270225	Kunkle et al., 2019	30820047	AD vs CONTROL
6_32556689	rs9270226	Kunkle et al., 2019	30820047	AD vs CONTROL
6_32557127	rs9270265	Kunkle et al., 2019	30820047	AD vs CONTROL
6_32557435	rs9270299	Kunkle et al., 2019	30820047	AD vs CONTROL
6_32558092	rs9270357	Kunkle et al., 2019	30820047	AD vs CONTROL
6_32558096	rs9270358	Kunkle et al., 2019	30820047	AD vs CONTROL
6_32558317	rs9270387	Kunkle et al., 2019	30820047	AD vs CONTROL
6_32559134	rs9270498	Kunkle et al., 2019	30820047	AD vs CONTROL
6_32559216	rs9270505	Kunkle et al., 2019	30820047	AD vs CONTROL
6_32559347	rs9270508	Kunkle et al., 2019	30820047	AD vs CONTROL
6_32559400	rs9270513	Kunkle et al., 2019	30820047	AD vs CONTROL
6_32559418	rs9270514	Kunkle et al., 2019	30820047	AD vs CONTROL
6_32559468	rs9270516	Kunkle et al., 2019	30820047	AD vs CONTROL
6_32559472	rs9270517	Kunkle et al., 2019	30820047	AD vs CONTROL
6_32559541	rs9270522	Kunkle et al., 2019	30820047	AD vs CONTROL
6_32559725	rs9270537	Kunkle et al., 2019	30820047	AD vs CONTROL
6_32559764	rs9270539	Kunkle et al., 2019	30820047	AD vs CONTROL
6_32560222	rs28366279	Kunkle et al., 2019	30820047	AD vs CONTROL
6_32560327	rs28366284	Kunkle et al., 2019	30820047	AD vs CONTROL
6_32560387	rs28366286	Kunkle et al., 2019	30820047	AD vs CONTROL
6_32560501	rs9270551	Kunkle et al., 2019	30820047	AD vs CONTROL
6_32560520	rs9270552	Kunkle et al., 2019	30820047	AD vs CONTROL
6_32560523	rs9270553	Kunkle et al., 2019	30820047	AD vs CONTROL
6_32560546	rs9270554	Kunkle et al., 2019	30820047	AD vs CONTROL
6_32560584	rs9270555	Kunkle et al., 2019	30820047	AD vs CONTROL
6_32560645	rs9270557	Kunkle et al., 2019	30820047	AD vs CONTROL
6_32560808	rs9270568	Kunkle et al., 2019	30820047	AD vs CONTROL
6_32560899	rs9270569	Kunkle et al., 2019	30820047	AD vs CONTROL
6_32561143	rs9270581	Kunkle et al., 2019	30820047	AD vs CONTROL
6_32561161	rs9270582	Kunkle et al., 2019	30820047	AD vs CONTROL
6_32561277	rs9270584	Kunkle et al., 2019	30820047	AD vs CONTROL
6_32561302	rs9270586	Kunkle et al., 2019	30820047	AD vs CONTROL
6_32561305	rs9270587	Kunkle et al., 2019	30820047	AD vs CONTROL
6_32561526	rs77361991	Kunkle et al., 2019	30820047	AD vs CONTROL
6_32561656	rs9270599	Kunkle et al., 2019	30820047	AD vs CONTROL
6_32564861	rs112493049	Kunkle et al., 2019	30820047	AD vs CONTROL
6_32564915	rs115449019	Kunkle et al., 2019	30820047	AD vs CONTROL
6_32565152	rs9270615	Kunkle et al., 2019	30820047	AD vs CONTROL
6_32565192	rs9270617	Kunkle et al., 2019	30820047	AD vs CONTROL
6_32565243	rs9270619	Kunkle et al., 2019	30820047	AD vs CONTROL
6_32565329	rs9270622	Kunkle et al., 2019	30820047	AD vs CONTROL
6_32565413	rs9270624	Kunkle et al., 2019	30820047	AD vs CONTROL
6_32565438	rs9270625	Kunkle et al., 2019	30820047	AD vs CONTROL
6_32565447	rs9270627	Kunkle et al., 2019	30820047	AD vs CONTROL
6_32565745	rs9270644	Kunkle et al., 2019	30820047	AD vs CONTROL
6_32565807	rs9270648	Kunkle et al., 2019	30820047	AD vs CONTROL
6_32565854	rs9270650	Kunkle et al., 2019	30820047	AD vs CONTROL
6_32566308	rs111545440	Kunkle et al., 2019	30820047	AD vs CONTROL
6_32566533	rs9270670	Kunkle et al., 2019	30820047	AD vs CONTROL
6_32566549	rs9270671	Kunkle et al., 2019	30820047	AD vs CONTROL
6_32566557	rs9270672	Kunkle et al., 2019	30820047	AD vs CONTROL
6_32566598	rs9270674	Kunkle et al., 2019	30820047	AD vs CONTROL
6_32566686	rs9270678	Kunkle et al., 2019	30820047	AD vs CONTROL
6_32566743	rs77907467	Kunkle et al., 2019	30820047	AD vs CONTROL
6_32566744	rs77860911	Kunkle et al., 2019	30820047	AD vs CONTROL
6_32566909	rs9270689	Kunkle et al., 2019	30820047	AD vs CONTROL
6_32566948	rs9270690	Kunkle et al., 2019	30820047	AD vs CONTROL
6_32566972	rs9270691	Kunkle et al., 2019	30820047	AD vs CONTROL
6_32567006	rs9270692	Kunkle et al., 2019	30820047	AD vs CONTROL
6_32567007	rs9270693	Kunkle et al., 2019	30820047	AD vs CONTROL
6_32567024	rs9270694	Kunkle et al., 2019	30820047	AD vs CONTROL
6_32567154	rs9270695	Kunkle et al., 2019	30820047	AD vs CONTROL
6_32567155	rs9270696	Kunkle et al., 2019	30820047	AD vs CONTROL
6_32567368	rs9270710	Kunkle et al., 2019	30820047	AD vs CONTROL
6_32567375	rs9270711	Kunkle et al., 2019	30820047	AD vs CONTROL
6_32567380	rs9270712	Kunkle et al., 2019	30820047	AD vs CONTROL
6_32567381	rs9270713	Kunkle et al., 2019	30820047	AD vs CONTROL
6_32567488	rs9270714	Kunkle et al., 2019	30820047	AD vs CONTROL
6_32567502	rs9270716	Kunkle et al., 2019	30820047	AD vs CONTROL
6_32567586	rs9270719	Kunkle et al., 2019	30820047	AD vs CONTROL
6_32567798	rs9270723	Kunkle et al., 2019	30820047	AD vs CONTROL
6_32567820	rs9270724	Kunkle et al., 2019	30820047	AD vs CONTROL
6_32567880	rs4341046	Kunkle et al., 2019	30820047	AD vs CONTROL
6_32568018	rs9270732	Kunkle et al., 2019	30820047	AD vs CONTROL
6_32568096	rs9270735	Kunkle et al., 2019	30820047	AD vs CONTROL
6_32568097	rs9270736	Kunkle et al., 2019	30820047	AD vs CONTROL
6_32568200	rs9270742	Kunkle et al., 2019	30820047	AD vs CONTROL
6_32568299	rs9270748	Kunkle et al., 2019	30820047	AD vs CONTROL
6_32568429	rs9270753	Kunkle et al., 2019	30820047	AD vs CONTROL
6_32568471	rs9270754	Kunkle et al., 2019	30820047	AD vs CONTROL
6_32568522	rs9270755	Kunkle et al., 2019	30820047	AD vs CONTROL
6_32568538	rs9270756	Kunkle et al., 2019	30820047	AD vs CONTROL
6_32568681	rs9270759	Kunkle et al., 2019	30820047	AD vs CONTROL
6_32568701	rs9270764	Kunkle et al., 2019	30820047	AD vs CONTROL
6_32568740	rs9270765	Kunkle et al., 2019	30820047	AD vs CONTROL
6_32568763	rs9270766	Kunkle et al., 2019	30820047	AD vs CONTROL
6_32568770	rs9270767	Kunkle et al., 2019	30820047	AD vs CONTROL
6_32568805	rs9270768	Kunkle et al., 2019	30820047	AD vs CONTROL
6_32569012	rs9270774	Kunkle et al., 2019	30820047	AD vs CONTROL
6_32569025	rs9270775	Kunkle et al., 2019	30820047	AD vs CONTROL
6_32569027	rs9270776	Kunkle et al., 2019	30820047	AD vs CONTROL
6_32569038	rs9270777	Kunkle et al., 2019	30820047	AD vs CONTROL
6_32569050	rs9270778	Kunkle et al., 2019	30820047	AD vs CONTROL
6_32569056	rs9270779	Kunkle et al., 2019	30820047	AD vs CONTROL
6_32569108	rs9270780	Kunkle et al., 2019	30820047	AD vs CONTROL
6_32569335	rs9270800	Kunkle et al., 2019	30820047	AD vs CONTROL
6_32569422	rs9270804	Kunkle et al., 2019	30820047	AD vs CONTROL
6_32569556	rs9270805	Kunkle et al., 2019	30820047	AD vs CONTROL
6_32569607	rs9270808	Kunkle et al., 2019	30820047	AD vs CONTROL
6_32569608	rs9270809	Kunkle et al., 2019	30820047	AD vs CONTROL
6_32569659	rs9270810	Kunkle et al., 2019	30820047	AD vs CONTROL
6_32569790	rs9270813	Kunkle et al., 2019	30820047	AD vs CONTROL
6_32569879	rs9270816	Kunkle et al., 2019	30820047	AD vs CONTROL
6_32569911	rs9270817	Kunkle et al., 2019	30820047	AD vs CONTROL
6_32570051	rs9270823	Kunkle et al., 2019	30820047	AD vs CONTROL
6_32570055	rs9270824	Kunkle et al., 2019	30820047	AD vs CONTROL
6_32570132	rs9270827	Kunkle et al., 2019	30820047	AD vs CONTROL
6_32570221	rs9270831	Kunkle et al., 2019	30820047	AD vs CONTROL
6_32570228	rs9270832	Kunkle et al., 2019	30820047	AD vs CONTROL
6_32570238	rs9270833	Kunkle et al., 2019	30820047	AD vs CONTROL
6_32570281	rs9270835	Kunkle et al., 2019	30820047	AD vs CONTROL
6_32570325	rs9270836	Kunkle et al., 2019	30820047	AD vs CONTROL
6_32570353	rs9270838	Kunkle et al., 2019	30820047	AD vs CONTROL
6_32570375	rs9270839	Kunkle et al., 2019	30820047	AD vs CONTROL
6_32570377	rs9270840	Kunkle et al., 2019	30820047	AD vs CONTROL
6_32570418	rs9270841	Kunkle et al., 2019	30820047	AD vs CONTROL
6_32570461	rs9270842	Kunkle et al., 2019	30820047	AD vs CONTROL
6_32570478	rs9270843	Kunkle et al., 2019	30820047	AD vs CONTROL
6_32570550	rs9270844	Kunkle et al., 2019	30820047	AD vs CONTROL
6_32570571	rs9270845	Kunkle et al., 2019	30820047	AD vs CONTROL
6_32570577	rs9270846	Kunkle et al., 2019	30820047	AD vs CONTROL
6_32570602	rs9270847	Kunkle et al., 2019	30820047	AD vs CONTROL
6_32570609	rs9270848	Kunkle et al., 2019	30820047	AD vs CONTROL
6_32570649	rs9270849	Kunkle et al., 2019	30820047	AD vs CONTROL
6_32570717	rs9270850	Kunkle et al., 2019	30820047	AD vs CONTROL
6_32570776	rs9270851	Kunkle et al., 2019	30820047	AD vs CONTROL
6_32570797	rs9270852	Kunkle et al., 2019	30820047	AD vs CONTROL
6_32570800	rs9270853	Kunkle et al., 2019	30820047	AD vs CONTROL
6_32570809	rs9270854	Kunkle et al., 2019	30820047	AD vs CONTROL
6_32570839	rs9270856	Kunkle et al., 2019	30820047	AD vs CONTROL
6_32570849	rs9270857	Kunkle et al., 2019	30820047	AD vs CONTROL
6_32570859	rs9270858	Kunkle et al., 2019	30820047	AD vs CONTROL
6_32570894	rs9270859	Kunkle et al., 2019	30820047	AD vs CONTROL
6_32571001	rs9270864	Kunkle et al., 2019	30820047	AD vs CONTROL
6_32571011	rs9270865	Kunkle et al., 2019	30820047	AD vs CONTROL
6_32571043	rs9270866	Kunkle et al., 2019	30820047	AD vs CONTROL
6_32571201	rs9270873	Kunkle et al., 2019	30820047	AD vs CONTROL
6_32571227	rs9270874	Kunkle et al., 2019	30820047	AD vs CONTROL
6_32571647	rs9270879	Kunkle et al., 2019	30820047	AD vs CONTROL
6_32571690	rs9270881	Kunkle et al., 2019	30820047	AD vs CONTROL
6_32571771	rs9270885	Kunkle et al., 2019	30820047	AD vs CONTROL
6_32571845	rs9270893	Kunkle et al., 2019	30820047	AD vs CONTROL
6_32571932	rs9270900	Kunkle et al., 2019	30820047	AD vs CONTROL
6_32571962	rs9270902	Kunkle et al., 2019	30820047	AD vs CONTROL
6_32572079	rs9270906	Kunkle et al., 2019	30820047	AD vs CONTROL
6_32572082	rs9270907	Kunkle et al., 2019	30820047	AD vs CONTROL
6_32572148	rs9270908	Kunkle et al., 2019	30820047	AD vs CONTROL
6_32572224	rs9270912	Kunkle et al., 2019	30820047	AD vs CONTROL
6_32572229	rs9270913	Kunkle et al., 2019	30820047	AD vs CONTROL
6_32572249	rs9270914	Kunkle et al., 2019	30820047	AD vs CONTROL
6_32572290	rs9270915	Kunkle et al., 2019	30820047	AD vs CONTROL
6_32572305	rs9270919	Kunkle et al., 2019	30820047	AD vs CONTROL
6_32572322	rs9270920	Kunkle et al., 2019	30820047	AD vs CONTROL
6_32572326	rs9270921	Kunkle et al., 2019	30820047	AD vs CONTROL
6_32572388	rs9270922	Kunkle et al., 2019	30820047	AD vs CONTROL
6_32572451	rs9270927	Kunkle et al., 2019	30820047	AD vs CONTROL
6_32572547	rs9270931	Kunkle et al., 2019	30820047	AD vs CONTROL
6_32572659	rs9270933	Kunkle et al., 2019	30820047	AD vs CONTROL
6_32572695	rs9270934	Kunkle et al., 2019	30820047	AD vs CONTROL
6_32572701	rs9270935	Kunkle et al., 2019	30820047	AD vs CONTROL
6_32572755	rs9270936	Kunkle et al., 2019	30820047	AD vs CONTROL
6_32572757	rs9270937	Kunkle et al., 2019	30820047	AD vs CONTROL
6_32572763	rs9270938	Kunkle et al., 2019	30820047	AD vs CONTROL
6_32572806	rs9270939	Kunkle et al., 2019	30820047	AD vs CONTROL
6_32572851	rs9270941	Kunkle et al., 2019	30820047	AD vs CONTROL
6_32572911	rs9270944	Kunkle et al., 2019	30820047	AD vs CONTROL
6_32572948	rs9270945	Kunkle et al., 2019	30820047	AD vs CONTROL
6_32572952	rs9270946	Kunkle et al., 2019	30820047	AD vs CONTROL
6_32572961	rs9270947	Kunkle et al., 2019	30820047	AD vs CONTROL
6_32572972	rs9270948	Kunkle et al., 2019	30820047	AD vs CONTROL
6_32572975	rs9270949	Kunkle et al., 2019	30820047	AD vs CONTROL
6_32573027	rs9270950	Kunkle et al., 2019	30820047	AD vs CONTROL
6_32573039	rs9270951	Kunkle et al., 2019	30820047	AD vs CONTROL
6_32573040	rs9270952	Kunkle et al., 2019	30820047	AD vs CONTROL
6_32573058	rs9270954	Kunkle et al., 2019	30820047	AD vs CONTROL
6_32573289	rs9270961	Kunkle et al., 2019	30820047	AD vs CONTROL
6_32573434	rs9270962	Kunkle et al., 2019	30820047	AD vs CONTROL
6_32573442	rs9270964	Kunkle et al., 2019	30820047	AD vs CONTROL
6_32573471	rs9270965	Kunkle et al., 2019	30820047	AD vs CONTROL
6_32573543	rs9270967	Kunkle et al., 2019	30820047	AD vs CONTROL
6_32573554	rs9270968	Kunkle et al., 2019	30820047	AD vs CONTROL
6_32573560	rs9270969	Kunkle et al., 2019	30820047	AD vs CONTROL
6_32573574	rs9270970	Kunkle et al., 2019	30820047	AD vs CONTROL
6_32573598	rs9270971	Kunkle et al., 2019	30820047	AD vs CONTROL
6_32573621	rs9270972	Kunkle et al., 2019	30820047	AD vs CONTROL
6_32573713	rs9270974	Kunkle et al., 2019	30820047	AD vs CONTROL
6_32573748	rs9270977	Kunkle et al., 2019	30820047	AD vs CONTROL
6_32573754	rs9270978	Kunkle et al., 2019	30820047	AD vs CONTROL
6_32573780	rs9270979	Kunkle et al., 2019	30820047	AD vs CONTROL
6_32573973	rs112997206	Kunkle et al., 2019	30820047	AD vs CONTROL
6_32574027	rs113230016	Kunkle et al., 2019	30820047	AD vs CONTROL
6_32574127	rs112055084	Kunkle et al., 2019	30820047	AD vs CONTROL
6_32574130	rs112424089	Kunkle et al., 2019	30820047	AD vs CONTROL
6_32574202	rs9270992	Kunkle et al., 2019	30820047	AD vs CONTROL
6_32574308	rs2760994	Kunkle et al., 2019	30820047	AD vs CONTROL
6_32574379	rs9270998	Kunkle et al., 2019	30820047	AD vs CONTROL
6_32574438	rs9270999	Kunkle et al., 2019	30820047	AD vs CONTROL
6_32574602	rs9271006	Kunkle et al., 2019	30820047	AD vs CONTROL
6_32574624	rs9271007	Kunkle et al., 2019	30820047	AD vs CONTROL
6_32574628	rs9271008	Kunkle et al., 2019	30820047	AD vs CONTROL
6_32574649	rs9271009	Kunkle et al., 2019	30820047	AD vs CONTROL
6_32574652	rs9271010	Kunkle et al., 2019	30820047	AD vs CONTROL
6_32574676	rs9271011	Kunkle et al., 2019	30820047	AD vs CONTROL
6_32574696	rs9271012	Kunkle et al., 2019	30820047	AD vs CONTROL
6_32574703	rs9271013	Kunkle et al., 2019	30820047	AD vs CONTROL
6_32574807	rs9271018	Kunkle et al., 2019	30820047	AD vs CONTROL
6_32574808	rs9271019	Kunkle et al., 2019	30820047	AD vs CONTROL
6_32574840	rs9271020	Kunkle et al., 2019	30820047	AD vs CONTROL
6_32574863	rs9271021	Kunkle et al., 2019	30820047	AD vs CONTROL
6_32574881	rs9271022	Kunkle et al., 2019	30820047	AD vs CONTROL
6_32574895	rs9271023	Kunkle et al., 2019	30820047	AD vs CONTROL
6_32574954	rs9271024	Kunkle et al., 2019	30820047	AD vs CONTROL
6_32574994	rs9271026	Kunkle et al., 2019	30820047	AD vs CONTROL
6_32575049	rs9271028	Kunkle et al., 2019	30820047	AD vs CONTROL
6_32575265	rs9271049	Kunkle et al., 2019	30820047	AD vs CONTROL
6_32575275	rs9271050	Kunkle et al., 2019	30820047	AD vs CONTROL
6_32575290	rs9271051	Kunkle et al., 2019	30820047	AD vs CONTROL
6_32575309	rs9271052	Kunkle et al., 2019	30820047	AD vs CONTROL
6_32575319	rs9271053	Kunkle et al., 2019	30820047	AD vs CONTROL
6_32575406	rs9271058	Kunkle et al., 2019	30820047	AD vs CONTROL
6_32575513	rs9271060	Kunkle et al., 2019	30820047	AD vs CONTROL
6_32575584	rs9271063	Kunkle et al., 2019	30820047	AD vs CONTROL
6_32575601	rs76771988	Kunkle et al., 2019	30820047	AD vs CONTROL
6_32575631	rs9271066	Kunkle et al., 2019	30820047	AD vs CONTROL
6_32575674	rs9271068	Kunkle et al., 2019	30820047	AD vs CONTROL
6_32575701	rs9271070	Kunkle et al., 2019	30820047	AD vs CONTROL
6_32575749	rs9271072	Kunkle et al., 2019	30820047	AD vs CONTROL
6_32575803	rs9271073	Kunkle et al., 2019	30820047	AD vs CONTROL
6_32575849	rs9271074	Kunkle et al., 2019	30820047	AD vs CONTROL
6_32575852	rs9271075	Kunkle et al., 2019	30820047	AD vs CONTROL
6_32575873	rs9271076	Kunkle et al., 2019	30820047	AD vs CONTROL
6_32575925	rs9271077	Kunkle et al., 2019	30820047	AD vs CONTROL
6_32575930	rs9271078	Kunkle et al., 2019	30820047	AD vs CONTROL
6_32576052	rs9271079	Kunkle et al., 2019	30820047	AD vs CONTROL
6_32576083	rs9271081	Kunkle et al., 2019	30820047	AD vs CONTROL
6_32576102	rs9271083	Kunkle et al., 2019	30820047	AD vs CONTROL
6_32576165	rs9271086	Kunkle et al., 2019	30820047	AD vs CONTROL
6_32576175	rs9271088	Kunkle et al., 2019	30820047	AD vs CONTROL
6_32576177	rs9271089	Kunkle et al., 2019	30820047	AD vs CONTROL
6_32576247	rs9271090	Kunkle et al., 2019	30820047	AD vs CONTROL
6_32576296	rs9271092	Kunkle et al., 2019	30820047	AD vs CONTROL
6_32576347	rs9271094	Kunkle et al., 2019	30820047	AD vs CONTROL
6_32576426	rs9271096	Kunkle et al., 2019	30820047	AD vs CONTROL
6_32576439	rs9271097	Kunkle et al., 2019	30820047	AD vs CONTROL
6_32576478	rs9271100	Kunkle et al., 2019	30820047	AD vs CONTROL
6_32576493	rs9271101	Kunkle et al., 2019	30820047	AD vs CONTROL
6_32576540	rs9271103	Kunkle et al., 2019	30820047	AD vs CONTROL
6_32576561	rs9271104	Kunkle et al., 2019	30820047	AD vs CONTROL
6_32576577	rs9271105	Kunkle et al., 2019	30820047	AD vs CONTROL
6_32576595	rs9271106	Kunkle et al., 2019	30820047	AD vs CONTROL
6_32576604	rs9271107	Kunkle et al., 2019	30820047	AD vs CONTROL
6_32576633	rs9271108	Kunkle et al., 2019	30820047	AD vs CONTROL
6_32576687	rs9271109	Kunkle et al., 2019	30820047	AD vs CONTROL
6_32576688	rs9271110	Kunkle et al., 2019	30820047	AD vs CONTROL
6_32576699	rs9271111	Kunkle et al., 2019	30820047	AD vs CONTROL
6_32576795	rs9271117	Kunkle et al., 2019	30820047	AD vs CONTROL
6_32576796	rs9271118	Kunkle et al., 2019	30820047	AD vs CONTROL
6_32576818	rs9271121	Kunkle et al., 2019	30820047	AD vs CONTROL
6_32577220	rs9271144	Kunkle et al., 2019	30820047	AD vs CONTROL
6_32577224	rs9271145	Kunkle et al., 2019	30820047	AD vs CONTROL
6_32577282	rs9271146	Kunkle et al., 2019	30820047	AD vs CONTROL
6_32577442	rs9271148	Kunkle et al., 2019	30820047	AD vs CONTROL
6_32577455	rs9271149	Kunkle et al., 2019	30820047	AD vs CONTROL
6_32577470	rs9271150	Kunkle et al., 2019	30820047	AD vs CONTROL
6_32577474	rs9271151	Kunkle et al., 2019	30820047	AD vs CONTROL
6_32577549	rs9271153	Kunkle et al., 2019	30820047	AD vs CONTROL
6_32577590	rs9271156	Kunkle et al., 2019	30820047	AD vs CONTROL
6_32577715	rs9271162	Kunkle et al., 2019	30820047	AD vs CONTROL
6_32577733	rs9271163	Kunkle et al., 2019	30820047	AD vs CONTROL
6_32577784	rs9271164	Kunkle et al., 2019	30820047	AD vs CONTROL
6_32577785	rs9271165	Kunkle et al., 2019	30820047	AD vs CONTROL
6_32577889	rs9271170	Kunkle et al., 2019	30820047	AD vs CONTROL
6_32577907	rs9271171	Kunkle et al., 2019	30820047	AD vs CONTROL
6_32577975	rs9271172	Kunkle et al., 2019	30820047	AD vs CONTROL
6_32577981	rs9271173	Kunkle et al., 2019	30820047	AD vs CONTROL
6_32578040	rs9271174	Kunkle et al., 2019	30820047	AD vs CONTROL
6_32578127	rs9271176	Kunkle et al., 2019	30820047	AD vs CONTROL
6_32578191	rs9271178	Kunkle et al., 2019	30820047	AD vs CONTROL
6_32578196	rs9271179	Kunkle et al., 2019	30820047	AD vs CONTROL
6_32578209	rs77212406	Kunkle et al., 2019	30820047	AD vs CONTROL
6_32578230	rs113229010	Kunkle et al., 2019	30820047	AD vs CONTROL
6_32578297	rs112762698	Kunkle et al., 2019	30820047	AD vs CONTROL
6_32578357	rs111511242	Kunkle et al., 2019	30820047	AD vs CONTROL
6_32578530	rs111418223	Kunkle et al., 2019	30820047	AD vs CONTROL
6_32578566	rs113389919	Kunkle et al., 2019	30820047	AD vs CONTROL
6_32578612	rs111936136	Kunkle et al., 2019	30820047	AD vs CONTROL
6_32578673	rs113596745	Kunkle et al., 2019	30820047	AD vs CONTROL
6_32578726	rs111608017	Kunkle et al., 2019	30820047	AD vs CONTROL
6_32578735	rs112722721	Kunkle et al., 2019	30820047	AD vs CONTROL
6_32578756	rs112795139	Kunkle et al., 2019	30820047	AD vs CONTROL
6_32578818	rs112578072	Kunkle et al., 2019	30820047	AD vs CONTROL
6_32578837	rs112774109	Kunkle et al., 2019	30820047	AD vs CONTROL
6_32578941	rs9271205	Kunkle et al., 2019	30820047	AD vs CONTROL
6_32579211	rs9271213	Kunkle et al., 2019	30820047	AD vs CONTROL
6_32579355	rs9271220	Kunkle et al., 2019	30820047	AD vs CONTROL
6_32579363	rs9271221	Kunkle et al., 2019	30820047	AD vs CONTROL
6_32579372	rs9271223	Kunkle et al., 2019	30820047	AD vs CONTROL
6_32579420	rs9271225	Kunkle et al., 2019	30820047	AD vs CONTROL
6_32579769	rs9271239	Kunkle et al., 2019	30820047	AD vs CONTROL
6_32579833	rs9271240	Kunkle et al., 2019	30820047	AD vs CONTROL
6_32579870	rs9271241	Kunkle et al., 2019	30820047	AD vs CONTROL
6_32579940	rs111982963	Kunkle et al., 2019	30820047	AD vs CONTROL
6_32579951	rs112150362	Kunkle et al., 2019	30820047	AD vs CONTROL
6_32580084	rs113714481	Kunkle et al., 2019	30820047	AD vs CONTROL
6_32580112	rs79264144	Kunkle et al., 2019	30820047	AD vs CONTROL
6_32580157	rs113929455	Kunkle et al., 2019	30820047	AD vs CONTROL
6_32580241	rs113155065	Kunkle et al., 2019	30820047	AD vs CONTROL
6_32580288	rs78820221	Kunkle et al., 2019	30820047	AD vs CONTROL
6_32580357	rs75732941	Kunkle et al., 2019	30820047	AD vs CONTROL
6_32580444	rs111362421	Kunkle et al., 2019	30820047	AD vs CONTROL
6_32580446	rs112957910	Kunkle et al., 2019	30820047	AD vs CONTROL
6_32580456	rs113495708	Kunkle et al., 2019	30820047	AD vs CONTROL
6_32580507	rs111805310	Kunkle et al., 2019	30820047	AD vs CONTROL
6_32580741	rs113189026	Kunkle et al., 2019	30820047	AD vs CONTROL
6_32580880	rs112162782	Kunkle et al., 2019	30820047	AD vs CONTROL
6_32581502	rs114830170	Kunkle et al., 2019	30820047	AD vs CONTROL
6_32584625	rs115539935	Kunkle et al., 2019	30820047	AD vs CONTROL
6_32586908	rs113862168	Kunkle et al., 2019	30820047	AD vs CONTROL
6_32586934	rs112714448	Kunkle et al., 2019	30820047	AD vs CONTROL
6_32587782	rs9271414	Kunkle et al., 2019	30820047	AD vs CONTROL
6_32587786	rs9271415	Kunkle et al., 2019	30820047	AD vs CONTROL
6_32587832	rs9271418	Kunkle et al., 2019	30820047	AD vs CONTROL
6_32588416	rs75335976	Kunkle et al., 2019	30820047	AD vs CONTROL
6_32588613	rs9271467	Kunkle et al., 2019	30820047	AD vs CONTROL
6_32588616	rs9271468	Kunkle et al., 2019	30820047	AD vs CONTROL
6_32588880	rs111289966	Kunkle et al., 2019	30820047	AD vs CONTROL
6_32588882	rs111444532	Kunkle et al., 2019	30820047	AD vs CONTROL
6_32589158	rs111918834	Kunkle et al., 2019	30820047	AD vs CONTROL
6_32589380	rs111849731	Kunkle et al., 2019	30820047	AD vs CONTROL
6_32589394	rs113558579	Kunkle et al., 2019	30820047	AD vs CONTROL
6_32589467	rs112416078	Kunkle et al., 2019	30820047	AD vs CONTROL
6_32589510	rs113075207	Kunkle et al., 2019	30820047	AD vs CONTROL
6_32589613	rs9271514	Kunkle et al., 2019	30820047	AD vs CONTROL
6_32589645	rs9271515	Kunkle et al., 2019	30820047	AD vs CONTROL
6_32589745	rs9271518	Kunkle et al., 2019	30820047	AD vs CONTROL
6_32590097	rs9271543	Kunkle et al., 2019	30820047	AD vs CONTROL
6_32590234	rs9271548	Kunkle et al., 2019	30820047	AD vs CONTROL
6_32605525	rs74455114	Kunkle et al., 2019	30820047	AD vs CONTROL
6_32606949	rs9272547	Kunkle et al., 2019	30820047	AD vs CONTROL
6_32609813	rs707951	Kunkle et al., 2019	30820047	AD vs CONTROL
6_32610270	rs9272776	Kunkle et al., 2019	30820047	AD vs CONTROL
6_32611590	rs78570891	Kunkle et al., 2019	30820047	AD vs CONTROL
6_32626492	rs111371403	Kunkle et al., 2019	30820047	AD vs CONTROL
6_32635954	rs9274619	Kunkle et al., 2019	30820047	AD vs CONTROL
6_32636434	rs9274660	Kunkle et al., 2019	30820047	AD vs CONTROL
6_32639836	rs9274830	Kunkle et al., 2019	30820047	AD vs CONTROL
6_32649088	rs9275095	Kunkle et al., 2019	30820047	AD vs CONTROL
6_32649126	rs9275097	Kunkle et al., 2019	30820047	AD vs CONTROL
6_32652196	rs9275152	Kunkle et al., 2019	30820047	AD vs CONTROL
6_32652880	rs9275163	Kunkle et al., 2019	30820047	AD vs CONTROL
6_32653263	rs9275167	Kunkle et al., 2019	30820047	AD vs CONTROL
6_32654502	rs9275183	Kunkle et al., 2019	30820047	AD vs CONTROL
6_32654714	rs9275184	Kunkle et al., 2019	30820047	AD vs CONTROL
6_32657565	rs9275206	Kunkle et al., 2019	30820047	AD vs CONTROL
6_32658335	rs9275213	Kunkle et al., 2019	30820047	AD vs CONTROL
6_32658665	rs9275214	Kunkle et al., 2019	30820047	AD vs CONTROL
6_32659099	rs9275221	Kunkle et al., 2019	30820047	AD vs CONTROL
6_32659839	rs9275223	Kunkle et al., 2019	30820047	AD vs CONTROL
6_32663431	rs9275296	Kunkle et al., 2019	30820047	AD vs CONTROL
6_32664126	rs9275300	Kunkle et al., 2019	30820047	AD vs CONTROL
6_32664990	rs9275307	Kunkle et al., 2019	30820047	AD vs CONTROL
6_32665319	rs9275310	Kunkle et al., 2019	30820047	AD vs CONTROL
6_32665640	rs9275311	Kunkle et al., 2019	30820047	AD vs CONTROL
6_32666295	rs9275319	Kunkle et al., 2019	30820047	AD vs CONTROL
6_32666635	rs9275324	Kunkle et al., 2019	30820047	AD vs CONTROL
6_32666660	rs9275326	Kunkle et al., 2019	30820047	AD vs CONTROL
6_32667107	rs9275334	Kunkle et al., 2019	30820047	AD vs CONTROL
6_32669483	rs9275395	Kunkle et al., 2019	30820047	AD vs CONTROL
6_32669761	rs9275400	Kunkle et al., 2019	30820047	AD vs CONTROL
6_32670548	rs9275422	Kunkle et al., 2019	30820047	AD vs CONTROL
6_32670912	rs9275426	Kunkle et al., 2019	30820047	AD vs CONTROL
6_32671086	rs9275430	Kunkle et al., 2019	30820047	AD vs CONTROL
6_32671247	rs9275434	Kunkle et al., 2019	30820047	AD vs CONTROL
6_32671332	rs9275435	Kunkle et al., 2019	30820047	AD vs CONTROL
6_32671755	rs9275442	Kunkle et al., 2019	30820047	AD vs CONTROL
6_32672641	rs9275477	Kunkle et al., 2019	30820047	AD vs CONTROL
6_32673385	rs9275490	Kunkle et al., 2019	30820047	AD vs CONTROL
6_32673574	rs9275495	Kunkle et al., 2019	30820047	AD vs CONTROL
6_32673931	rs9275503	Kunkle et al., 2019	30820047	AD vs CONTROL
6_32675523	rs9275530	Kunkle et al., 2019	30820047	AD vs CONTROL
6_32675634	rs9275532	Kunkle et al., 2019	30820047	AD vs CONTROL
6_32676159	rs9275541	Kunkle et al., 2019	30820047	AD vs CONTROL
6_32678491	rs4273728	Kunkle et al., 2019	30820047	AD vs CONTROL
6_32680299	rs9275583	Kunkle et al., 2019	30820047	AD vs CONTROL
6_32680620	rs9275592	Kunkle et al., 2019	30820047	AD vs CONTROL
6_32681483	rs7454108	Kunkle et al., 2019	30820047	AD vs CONTROL
6_32681530	rs3957146	Kunkle et al., 2019	30820047	AD vs CONTROL
6_32682019	rs3998159	Kunkle et al., 2019	30820047	AD vs CONTROL
6_40706366	rs192675224	Kunkle et al., 2019	30820047	AD vs CONTROL
6_40725888	rs4524604	Kunkle et al., 2019	30820047	AD vs CONTROL
6_40729544	rs150085726	Kunkle et al., 2019	30820047	AD vs CONTROL
6_40826390	rs77579690	Kunkle et al., 2019	30820047	AD vs CONTROL
6_40865240	rs143202663	Kunkle et al., 2019	30820047	AD vs CONTROL
6_40904030	rs12664332	Kunkle et al., 2019	30820047	AD vs CONTROL
6_40911888	rs145342536	Kunkle et al., 2019	30820047	AD vs CONTROL
6_40942196	rs187370608	Kunkle et al., 2019	30820047	AD vs CONTROL
6_41034000	rs114812713	Kunkle et al., 2019	30820047	AD vs CONTROL
6_41129252	rs75932628	Kunkle et al., 2019	30820047	AD vs CONTROL
6_47362439	rs6934355	Kunkle et al., 2019	30820047	AD vs CONTROL
6_47379843	rs9369686	Kunkle et al., 2019	30820047	AD vs CONTROL
6_47383890	rs13207334	Kunkle et al., 2019	30820047	AD vs CONTROL
6_47392543	rs9395255	Kunkle et al., 2019	30820047	AD vs CONTROL
6_47396116	rs2184396	Kunkle et al., 2019	30820047	AD vs CONTROL
6_47397625	rs2151983	Kunkle et al., 2019	30820047	AD vs CONTROL
6_47397746	rs2184397	Kunkle et al., 2019	30820047	AD vs CONTROL
6_47400463	rs7745601	Kunkle et al., 2019	30820047	AD vs CONTROL
6_47400802	rs12173608	Kunkle et al., 2019	30820047	AD vs CONTROL
6_47421188	rs7774615	Kunkle et al., 2019	30820047	AD vs CONTROL
6_47427281	rs1931833	Kunkle et al., 2019	30820047	AD vs CONTROL
6_47427611	rs7740963	Kunkle et al., 2019	30820047	AD vs CONTROL
6_47429767	rs9381562	Kunkle et al., 2019	30820047	AD vs CONTROL
6_47431284	rs9473117	Kunkle et al., 2019	30820047	AD vs CONTROL
6_47432637	rs9381563	Kunkle et al., 2019	30820047	AD vs CONTROL
6_47433751	rs9369693	Kunkle et al., 2019	30820047	AD vs CONTROL
6_47440565	rs9369695	Kunkle et al., 2019	30820047	AD vs CONTROL
6_47441871	rs4715018	Kunkle et al., 2019	30820047	AD vs CONTROL
6_47442377	rs1931837	Kunkle et al., 2019	30820047	AD vs CONTROL
6_47443806	rs9381564	Kunkle et al., 2019	30820047	AD vs CONTROL
6_47445017	rs1004173	Kunkle et al., 2019	30820047	AD vs CONTROL
6_47447041	rs4715019	Kunkle et al., 2019	30820047	AD vs CONTROL
6_47448336	rs9367279	Kunkle et al., 2019	30820047	AD vs CONTROL
6_47450618	rs9473119	Kunkle et al., 2019	30820047	AD vs CONTROL
6_47451883	rs9296558	Kunkle et al., 2019	30820047	AD vs CONTROL
6_47452270	rs9296559	Kunkle et al., 2019	30820047	AD vs CONTROL
6_47453378	rs9349407	Kunkle et al., 2019	30820047	AD vs CONTROL
6_47456118	rs4711878	Kunkle et al., 2019	30820047	AD vs CONTROL
6_47461913	rs6931478	Kunkle et al., 2019	30820047	AD vs CONTROL
6_47463126	rs9349409	Kunkle et al., 2019	30820047	AD vs CONTROL
6_47465267	rs9395262	Kunkle et al., 2019	30820047	AD vs CONTROL
6_47469273	rs7738044	Kunkle et al., 2019	30820047	AD vs CONTROL
6_47473207	rs12214064	Kunkle et al., 2019	30820047	AD vs CONTROL
6_47474962	rs9473122	Kunkle et al., 2019	30820047	AD vs CONTROL
6_47475339	rs9473123	Kunkle et al., 2019	30820047	AD vs CONTROL
6_47479136	rs9463335	Kunkle et al., 2019	30820047	AD vs CONTROL
6_47479618	rs13211285	Kunkle et al., 2019	30820047	AD vs CONTROL
6_47480676	rs4711880	Kunkle et al., 2019	30820047	AD vs CONTROL
6_47480975	rs1872505	Kunkle et al., 2019	30820047	AD vs CONTROL
6_47481833	rs9473126	Kunkle et al., 2019	30820047	AD vs CONTROL
6_47483653	rs4715025	Kunkle et al., 2019	30820047	AD vs CONTROL
6_47485002	rs7749271	Kunkle et al., 2019	30820047	AD vs CONTROL
6_47485126	rs7767350	Kunkle et al., 2019	30820047	AD vs CONTROL
6_47487762	rs10948363	Kunkle et al., 2019	30820047	AD vs CONTROL
6_47488938	rs9296561	Kunkle et al., 2019	30820047	AD vs CONTROL
6_47489104	rs6913202	Kunkle et al., 2019	30820047	AD vs CONTROL
6_47489708	rs13201473	Kunkle et al., 2019	30820047	AD vs CONTROL
6_47493940	rs7749167	Kunkle et al., 2019	30820047	AD vs CONTROL
6_47494759	rs9296564	Kunkle et al., 2019	30820047	AD vs CONTROL
6_47502024	rs7754282	Kunkle et al., 2019	30820047	AD vs CONTROL
6_47503497	rs6904764	Kunkle et al., 2019	30820047	AD vs CONTROL
6_47505010	rs9473128	Kunkle et al., 2019	30820047	AD vs CONTROL
6_47511491	rs9349413	Kunkle et al., 2019	30820047	AD vs CONTROL
6_47514246	rs74607583	Kunkle et al., 2019	30820047	AD vs CONTROL
6_47514758	rs7774667	Kunkle et al., 2019	30820047	AD vs CONTROL
6_47515630	rs2151974	Kunkle et al., 2019	30820047	AD vs CONTROL
6_47515663	rs2151975	Kunkle et al., 2019	30820047	AD vs CONTROL
6_47515811	rs2171089	Kunkle et al., 2019	30820047	AD vs CONTROL
6_47516369	rs9367284	Kunkle et al., 2019	30820047	AD vs CONTROL
6_47525202	rs6931011	Kunkle et al., 2019	30820047	AD vs CONTROL
6_47528764	rs9381575	Kunkle et al., 2019	30820047	AD vs CONTROL
6_47536444	rs34744382	Kunkle et al., 2019	30820047	AD vs CONTROL
6_47541415	rs12193051	Kunkle et al., 2019	30820047	AD vs CONTROL
6_47542864	rs9395279	Kunkle et al., 2019	30820047	AD vs CONTROL
6_47549495	rs9357546	Kunkle et al., 2019	30820047	AD vs CONTROL
6_47551444	rs9395283	Kunkle et al., 2019	30820047	AD vs CONTROL
6_47551861	rs9349415	Kunkle et al., 2019	30820047	AD vs CONTROL
6_47551938	rs9349416	Kunkle et al., 2019	30820047	AD vs CONTROL
6_47552180	rs9369716	Kunkle et al., 2019	30820047	AD vs CONTROL
6_47552817	rs13193054	Kunkle et al., 2019	30820047	AD vs CONTROL
6_47553402	rs9296567	Kunkle et al., 2019	30820047	AD vs CONTROL
6_47554177	rs9395285	Kunkle et al., 2019	30820047	AD vs CONTROL
6_47554468	rs9369717	Kunkle et al., 2019	30820047	AD vs CONTROL
6_47556630	rs1485780	Kunkle et al., 2019	30820047	AD vs CONTROL
6_47556634	rs9381578	Kunkle et al., 2019	30820047	AD vs CONTROL
6_47556680	rs9381579	Kunkle et al., 2019	30820047	AD vs CONTROL
6_47559451	rs10456570	Kunkle et al., 2019	30820047	AD vs CONTROL
6_47562915	rs6903331	Kunkle et al., 2019	30820047	AD vs CONTROL
6_47568696	rs2396825	Kunkle et al., 2019	30820047	AD vs CONTROL
6_47575332	rs9395286	Kunkle et al., 2019	30820047	AD vs CONTROL
6_47576367	rs13212790	Kunkle et al., 2019	30820047	AD vs CONTROL
6_47580657	rs9349417	Kunkle et al., 2019	30820047	AD vs CONTROL
6_47580695	rs9381581	Kunkle et al., 2019	30820047	AD vs CONTROL
6_47583664	rs12195738	Kunkle et al., 2019	30820047	AD vs CONTROL
6_47585106	rs9463342	Kunkle et al., 2019	30820047	AD vs CONTROL
6_47585615	rs10948367	Kunkle et al., 2019	30820047	AD vs CONTROL
6_47585912	rs1948047	Kunkle et al., 2019	30820047	AD vs CONTROL
6_47590104	rs2171086	Kunkle et al., 2019	30820047	AD vs CONTROL
6_47590476	rs7754971	Kunkle et al., 2019	30820047	AD vs CONTROL
6_47595155	rs1385742	Kunkle et al., 2019	30820047	AD vs CONTROL
6_47598125	rs9395288	Kunkle et al., 2019	30820047	AD vs CONTROL
6_47606029	rs9357551	Kunkle et al., 2019	30820047	AD vs CONTROL
6_47606576	rs4711889	Kunkle et al., 2019	30820047	AD vs CONTROL
6_47606712	rs4711890	Kunkle et al., 2019	30820047	AD vs CONTROL
6_47609592	rs9473147	Kunkle et al., 2019	30820047	AD vs CONTROL
6_47618171	rs12202615	Kunkle et al., 2019	30820047	AD vs CONTROL
6_47621579	rs7772202	Kunkle et al., 2019	30820047	AD vs CONTROL
6_47627027	rs4711895	Kunkle et al., 2019	30820047	AD vs CONTROL
6_47628558	rs6904933	Kunkle et al., 2019	30820047	AD vs CONTROL
7_99932049	rs7384878	Kunkle et al., 2019	30820047	AD vs CONTROL
7_99971313	rs2405442	Kunkle et al., 2019	30820047	AD vs CONTROL
7_99971834	rs1859788	Kunkle et al., 2019	30820047	AD vs CONTROL
7_99984089	rs2906657	Kunkle et al., 2019	30820047	AD vs CONTROL
7_99990364	rs34995835	Kunkle et al., 2019	30820047	AD vs CONTROL
7_100004446	rs1476679	Kunkle et al., 2019	30820047	AD vs CONTROL
7_100012334	rs34919929	Kunkle et al., 2019	30820047	AD vs CONTROL
7_100012579	rs60738304	Kunkle et al., 2019	30820047	AD vs CONTROL
7_100013457	rs5015756	Kunkle et al., 2019	30820047	AD vs CONTROL
7_100042413	rs55773945	Kunkle et al., 2019	30820047	AD vs CONTROL
7_100079857	rs6971558	Kunkle et al., 2019	30820047	AD vs CONTROL
7_100091795	rs12539172	Kunkle et al., 2019	30820047	AD vs CONTROL
7_100159567	rs2734897	Kunkle et al., 2019	30820047	AD vs CONTROL
7_100175473	rs909152	Kunkle et al., 2019	30820047	AD vs CONTROL
7_100190116	rs2734895	Kunkle et al., 2019	30820047	AD vs CONTROL
7_143099107	rs7791765	Kunkle et al., 2019	30820047	AD vs CONTROL
7_143099133	rs10808026	Kunkle et al., 2019	30820047	AD vs CONTROL
7_143103481	rs56402156	Kunkle et al., 2019	30820047	AD vs CONTROL
7_143107876	rs11762262	Kunkle et al., 2019	30820047	AD vs CONTROL
7_143108841	rs11763230	Kunkle et al., 2019	30820047	AD vs CONTROL
7_143109139	rs11767557	Kunkle et al., 2019	30820047	AD vs CONTROL
7_143109208	rs75045569	Kunkle et al., 2019	30820047	AD vs CONTROL
7_143110762	rs11771145	Kunkle et al., 2019	30820047	AD vs CONTROL
7_143124296	rs7805776	Kunkle et al., 2019	30820047	AD vs CONTROL
7_143126994	rs10224310	Kunkle et al., 2019	30820047	AD vs CONTROL
7_143127771	rs10228407	Kunkle et al., 2019	30820047	AD vs CONTROL
7_143128499	rs6966814	Kunkle et al., 2019	30820047	AD vs CONTROL
7_143131854	rs7799105	Kunkle et al., 2019	30820047	AD vs CONTROL
8_27195121	rs28834970	Kunkle et al., 2019	30820047	AD vs CONTROL
8_27208126	rs6987305	Kunkle et al., 2019	30820047	AD vs CONTROL
8_27211910	rs2322599	Kunkle et al., 2019	30820047	AD vs CONTROL
8_27219987	rs73223431	Kunkle et al., 2019	30820047	AD vs CONTROL
8_27220310	rs17057043	Kunkle et al., 2019	30820047	AD vs CONTROL
8_27226790	rs755951	Kunkle et al., 2019	30820047	AD vs CONTROL
8_27227453	rs112754919	Kunkle et al., 2019	30820047	AD vs CONTROL
8_27227554	rs17057051	Kunkle et al., 2019	30820047	AD vs CONTROL
8_27228666	rs7013346	Kunkle et al., 2019	30820047	AD vs CONTROL
8_27230637	rs17447007	Kunkle et al., 2019	30820047	AD vs CONTROL
8_27230819	rs12679874	Kunkle et al., 2019	30820047	AD vs CONTROL
8_27232018	rs6557994	Kunkle et al., 2019	30820047	AD vs CONTROL
8_27330096	rs2741342	Kunkle et al., 2019	30820047	AD vs CONTROL
8_27430506	rs7831810	Kunkle et al., 2019	30820047	AD vs CONTROL
8_27441521	rs4732728	Kunkle et al., 2019	30820047	AD vs CONTROL
8_27448028	rs6983452	Kunkle et al., 2019	30820047	AD vs CONTROL
8_27456253	rs2279590	Kunkle et al., 2019	30820047	AD vs CONTROL
8_27461095	rs9331926	Kunkle et al., 2019	30820047	AD vs CONTROL
8_27461492	rs4732729	Kunkle et al., 2019	30820047	AD vs CONTROL
8_27462481	rs7982	Kunkle et al., 2019	30820047	AD vs CONTROL
8_27463618	rs9331908	Kunkle et al., 2019	30820047	AD vs CONTROL
8_27464519	rs11136000	Kunkle et al., 2019	30820047	AD vs CONTROL
8_27464929	rs4236673	Kunkle et al., 2019	30820047	AD vs CONTROL
8_27465312	rs11787077	Kunkle et al., 2019	30820047	AD vs CONTROL
8_27466157	rs1532276	Kunkle et al., 2019	30820047	AD vs CONTROL
8_27466181	rs1532277	Kunkle et al., 2019	30820047	AD vs CONTROL
8_27466315	rs1532278	Kunkle et al., 2019	30820047	AD vs CONTROL
8_27467686	rs9331896	Kunkle et al., 2019	30820047	AD vs CONTROL
8_27467821	rs2070926	Kunkle et al., 2019	30820047	AD vs CONTROL
8_27468503	rs867230	Kunkle et al., 2019	30820047	AD vs CONTROL
10_11703491	rs75785877	Kunkle et al., 2019	30820047	AD vs CONTROL
10_11707915	rs11257227	Kunkle et al., 2019	30820047	AD vs CONTROL
10_11714507	rs74347557	Kunkle et al., 2019	30820047	AD vs CONTROL
10_11714686	rs77892763	Kunkle et al., 2019	30820047	AD vs CONTROL
10_11717397	rs11257238	Kunkle et al., 2019	30820047	AD vs CONTROL
10_11718331	rs2011704	Kunkle et al., 2019	30820047	AD vs CONTROL
10_11718713	rs7912495	Kunkle et al., 2019	30820047	AD vs CONTROL
10_11719074	rs11257240	Kunkle et al., 2019	30820047	AD vs CONTROL
10_11720308	rs7920721	Kunkle et al., 2019	30820047	AD vs CONTROL
10_11720620	rs113111379	Kunkle et al., 2019	30820047	AD vs CONTROL
10_11721102	rs12358692	Kunkle et al., 2019	30820047	AD vs CONTROL
10_11721477	rs7068614	Kunkle et al., 2019	30820047	AD vs CONTROL
10_11723257	rs7094380	Kunkle et al., 2019	30820047	AD vs CONTROL
10_11723537	rs7078398	Kunkle et al., 2019	30820047	AD vs CONTROL
11_46699124	rs8914	Kunkle et al., 2019	30820047	AD vs CONTROL
11_46700203	rs74486166	Kunkle et al., 2019	30820047	AD vs CONTROL
11_46804761	rs11038990	Kunkle et al., 2019	30820047	AD vs CONTROL
11_47054448	rs7101470	Kunkle et al., 2019	30820047	AD vs CONTROL
11_47065072	rs10838651	Kunkle et al., 2019	30820047	AD vs CONTROL
11_47232038	rs11039131	Kunkle et al., 2019	30820047	AD vs CONTROL
11_47243665	rs1685404	Kunkle et al., 2019	30820047	AD vs CONTROL
11_47261260	rs11988	Kunkle et al., 2019	30820047	AD vs CONTROL
11_47276675	rs11039149	Kunkle et al., 2019	30820047	AD vs CONTROL
11_47293799	rs10501320	Kunkle et al., 2019	30820047	AD vs CONTROL
11_47294021	rs11039159	Kunkle et al., 2019	30820047	AD vs CONTROL
11_47298201	rs2291119	Kunkle et al., 2019	30820047	AD vs CONTROL
11_47301225	rs7944419	Kunkle et al., 2019	30820047	AD vs CONTROL
11_47302733	rs11606683	Kunkle et al., 2019	30820047	AD vs CONTROL
11_47303275	rs326217	Kunkle et al., 2019	30820047	AD vs CONTROL
11_47312689	rs11039165	Kunkle et al., 2019	30820047	AD vs CONTROL
11_47318157	rs749067	Kunkle et al., 2019	30820047	AD vs CONTROL
11_47322327	rs7116451	Kunkle et al., 2019	30820047	AD vs CONTROL
11_47335838	rs67871383	Kunkle et al., 2019	30820047	AD vs CONTROL
11_47336320	rs7944584	Kunkle et al., 2019	30820047	AD vs CONTROL
11_47346723	rs11039182	Kunkle et al., 2019	30820047	AD vs CONTROL
11_47346940	rs11039183	Kunkle et al., 2019	30820047	AD vs CONTROL
11_47361084	rs2856653	Kunkle et al., 2019	30820047	AD vs CONTROL
11_47363285	rs10838696	Kunkle et al., 2019	30820047	AD vs CONTROL
11_47365199	rs2856650	Kunkle et al., 2019	30820047	AD vs CONTROL
11_47370957	rs2071305	Kunkle et al., 2019	30820047	AD vs CONTROL
11_47372377	rs2071304	Kunkle et al., 2019	30820047	AD vs CONTROL
11_47374998	rs2856661	Kunkle et al., 2019	30820047	AD vs CONTROL
11_47375193	rs11039195	Kunkle et al., 2019	30820047	AD vs CONTROL
11_47376363	rs3740686	Kunkle et al., 2019	30820047	AD vs CONTROL
11_47376448	rs1057233	Kunkle et al., 2019	30820047	AD vs CONTROL
11_47379212	rs11039199	Kunkle et al., 2019	30820047	AD vs CONTROL
11_47379407	rs2084946	Kunkle et al., 2019	30820047	AD vs CONTROL
11_47379615	rs1542321	Kunkle et al., 2019	30820047	AD vs CONTROL
11_47379646	rs11039200	Kunkle et al., 2019	30820047	AD vs CONTROL
11_47380061	rs10734557	Kunkle et al., 2019	30820047	AD vs CONTROL
11_47380340	rs3740688	Kunkle et al., 2019	30820047	AD vs CONTROL
11_47382426	rs11039202	Kunkle et al., 2019	30820047	AD vs CONTROL
11_47383275	rs7105851	Kunkle et al., 2019	30820047	AD vs CONTROL
11_47384597	rs11039203	Kunkle et al., 2019	30820047	AD vs CONTROL
11_47385194	rs67116452	Kunkle et al., 2019	30820047	AD vs CONTROL
11_47385923	rs10838698	Kunkle et al., 2019	30820047	AD vs CONTROL
11_47386073	rs10838699	Kunkle et al., 2019	30820047	AD vs CONTROL
11_47387599	rs935914	Kunkle et al., 2019	30820047	AD vs CONTROL
11_47389223	rs35996350	Kunkle et al., 2019	30820047	AD vs CONTROL
11_47389676	rs4752827	Kunkle et al., 2019	30820047	AD vs CONTROL
11_47390692	rs4752987	Kunkle et al., 2019	30820047	AD vs CONTROL
11_47391039	rs10769258	Kunkle et al., 2019	30820047	AD vs CONTROL
11_47391745	rs67472071	Kunkle et al., 2019	30820047	AD vs CONTROL
11_47391879	rs7928163	Kunkle et al., 2019	30820047	AD vs CONTROL
11_47391948	rs10437655	Kunkle et al., 2019	30820047	AD vs CONTROL
11_47393303	rs11039212	Kunkle et al., 2019	30820047	AD vs CONTROL
11_47393638	rs4992357	Kunkle et al., 2019	30820047	AD vs CONTROL
11_47394305	rs896817	Kunkle et al., 2019	30820047	AD vs CONTROL
11_47394338	rs896816	Kunkle et al., 2019	30820047	AD vs CONTROL
11_47395240	rs7940536	Kunkle et al., 2019	30820047	AD vs CONTROL
11_47397353	rs56030824	Kunkle et al., 2019	30820047	AD vs CONTROL
11_47397714	rs55677087	Kunkle et al., 2019	30820047	AD vs CONTROL
11_47398963	rs12146565	Kunkle et al., 2019	30820047	AD vs CONTROL
11_47400602	rs3758675	Kunkle et al., 2019	30820047	AD vs CONTROL
11_47401058	rs11601173	Kunkle et al., 2019	30820047	AD vs CONTROL
11_47401060	rs11607981	Kunkle et al., 2019	30820047	AD vs CONTROL
11_47401171	rs11601603	Kunkle et al., 2019	30820047	AD vs CONTROL
11_47407439	rs11606287	Kunkle et al., 2019	30820047	AD vs CONTROL
11_47409212	rs7111957	Kunkle et al., 2019	30820047	AD vs CONTROL
11_47410200	rs6485753	Kunkle et al., 2019	30820047	AD vs CONTROL
11_47410393	rs4752990	Kunkle et al., 2019	30820047	AD vs CONTROL
11_47410951	rs4752993	Kunkle et al., 2019	30820047	AD vs CONTROL
11_47411065	rs4752994	Kunkle et al., 2019	30820047	AD vs CONTROL
11_47411581	rs10769262	Kunkle et al., 2019	30820047	AD vs CONTROL
11_47413475	rs12803525	Kunkle et al., 2019	30820047	AD vs CONTROL
11_47413733	rs11605672	Kunkle et al., 2019	30820047	AD vs CONTROL
11_47416636	rs55876153	Kunkle et al., 2019	30820047	AD vs CONTROL
11_47416746	rs1377416	Kunkle et al., 2019	30820047	AD vs CONTROL
11_47418306	rs12802273	Kunkle et al., 2019	30820047	AD vs CONTROL
11_47418465	rs58965622	Kunkle et al., 2019	30820047	AD vs CONTROL
11_47418953	rs874896	Kunkle et al., 2019	30820047	AD vs CONTROL
11_47419129	rs7924485	Kunkle et al., 2019	30820047	AD vs CONTROL
11_47419301	rs896815	Kunkle et al., 2019	30820047	AD vs CONTROL
11_47419663	rs1534576	Kunkle et al., 2019	30820047	AD vs CONTROL
11_47419757	rs1317164	Kunkle et al., 2019	30820047	AD vs CONTROL
11_47423340	rs10769264	Kunkle et al., 2019	30820047	AD vs CONTROL
11_47424400	rs11039219	Kunkle et al., 2019	30820047	AD vs CONTROL
11_47424717	rs10838704	Kunkle et al., 2019	30820047	AD vs CONTROL
11_47424931	rs10838705	Kunkle et al., 2019	30820047	AD vs CONTROL
11_47426956	rs112060627	Kunkle et al., 2019	30820047	AD vs CONTROL
11_47427825	rs10838706	Kunkle et al., 2019	30820047	AD vs CONTROL
11_47428565	rs4752999	Kunkle et al., 2019	30820047	AD vs CONTROL
11_47429245	rs7107726	Kunkle et al., 2019	30820047	AD vs CONTROL
11_47429904	rs7947450	Kunkle et al., 2019	30820047	AD vs CONTROL
11_47430458	rs7937331	Kunkle et al., 2019	30820047	AD vs CONTROL
11_47430599	rs11039225	Kunkle et al., 2019	30820047	AD vs CONTROL
11_47432034	rs755554	Kunkle et al., 2019	30820047	AD vs CONTROL
11_47432303	rs755553	Kunkle et al., 2019	30820047	AD vs CONTROL
11_47432725	rs10742802	Kunkle et al., 2019	30820047	AD vs CONTROL
11_47437202	rs2293577	Kunkle et al., 2019	30820047	AD vs CONTROL
11_47437403	rs2293578	Kunkle et al., 2019	30820047	AD vs CONTROL
11_47438282	rs2053980	Kunkle et al., 2019	30820047	AD vs CONTROL
11_47439444	rs2053979	Kunkle et al., 2019	30820047	AD vs CONTROL
11_47439938	rs10742803	Kunkle et al., 2019	30820047	AD vs CONTROL
11_47440283	rs2293580	Kunkle et al., 2019	30820047	AD vs CONTROL
11_47440758	rs2293579	Kunkle et al., 2019	30820047	AD vs CONTROL
11_47442893	rs3781626	Kunkle et al., 2019	30820047	AD vs CONTROL
11_47443080	rs3781625	Kunkle et al., 2019	30820047	AD vs CONTROL
11_47446292	rs55927797	Kunkle et al., 2019	30820047	AD vs CONTROL
11_47447346	rs10838709	Kunkle et al., 2019	30820047	AD vs CONTROL
11_47448497	rs11600581	Kunkle et al., 2019	30820047	AD vs CONTROL
11_47449072	rs12292911	Kunkle et al., 2019	30820047	AD vs CONTROL
11_47449101	rs60075622	Kunkle et al., 2019	30820047	AD vs CONTROL
11_47450338	rs35496532	Kunkle et al., 2019	30820047	AD vs CONTROL
11_47454972	rs2868459	Kunkle et al., 2019	30820047	AD vs CONTROL
11_47457539	rs11604680	Kunkle et al., 2019	30820047	AD vs CONTROL
11_47458765	rs7106956	Kunkle et al., 2019	30820047	AD vs CONTROL
11_47459963	rs35705029	Kunkle et al., 2019	30820047	AD vs CONTROL
11_47461783	rs7103648	Kunkle et al., 2019	30820047	AD vs CONTROL
11_47466006	rs4752838	Kunkle et al., 2019	30820047	AD vs CONTROL
11_47466790	rs7925389	Kunkle et al., 2019	30820047	AD vs CONTROL
11_47474146	rs12361415	Kunkle et al., 2019	30820047	AD vs CONTROL
11_47486885	rs1317149	Kunkle et al., 2019	30820047	AD vs CONTROL
11_47495746	rs11039255	Kunkle et al., 2019	30820047	AD vs CONTROL
11_47500400	rs12224672	Kunkle et al., 2019	30820047	AD vs CONTROL
11_47529947	rs7124681	Kunkle et al., 2019	30820047	AD vs CONTROL
11_47532395	rs11039266	Kunkle et al., 2019	30820047	AD vs CONTROL
11_47539697	rs4752845	Kunkle et al., 2019	30820047	AD vs CONTROL
11_47547046	rs34958982	Kunkle et al., 2019	30820047	AD vs CONTROL
11_47560433	rs61895112	Kunkle et al., 2019	30820047	AD vs CONTROL
11_47568074	rs66749409	Kunkle et al., 2019	30820047	AD vs CONTROL
11_47583121	rs12798346	Kunkle et al., 2019	30820047	AD vs CONTROL
11_47586376	rs56400411	Kunkle et al., 2019	30820047	AD vs CONTROL
11_47604639	rs12798028	Kunkle et al., 2019	30820047	AD vs CONTROL
11_47611152	rs11039307	Kunkle et al., 2019	30820047	AD vs CONTROL
11_47624714	rs12419692	Kunkle et al., 2019	30820047	AD vs CONTROL
11_47648042	rs4752856	Kunkle et al., 2019	30820047	AD vs CONTROL
11_47650993	rs3817334	Kunkle et al., 2019	30820047	AD vs CONTROL
11_47658314	rs12794570	Kunkle et al., 2019	30820047	AD vs CONTROL
11_47663049	rs10838738	Kunkle et al., 2019	30820047	AD vs CONTROL
11_47669175	rs59360790	Kunkle et al., 2019	30820047	AD vs CONTROL
11_47674084	rs11039327	Kunkle et al., 2019	30820047	AD vs CONTROL
11_47716324	rs10838747	Kunkle et al., 2019	30820047	AD vs CONTROL
11_47758449	rs34910028	Kunkle et al., 2019	30820047	AD vs CONTROL
11_47763016	rs10838757	Kunkle et al., 2019	30820047	AD vs CONTROL
11_47786184	rs7947730	Kunkle et al., 2019	30820047	AD vs CONTROL
11_47796295	rs11039390	Kunkle et al., 2019	30820047	AD vs CONTROL
11_47799775	rs9909	Kunkle et al., 2019	30820047	AD vs CONTROL
11_47807774	rs2290850	Kunkle et al., 2019	30820047	AD vs CONTROL
11_47812311	rs12787330	Kunkle et al., 2019	30820047	AD vs CONTROL
11_47832793	rs11605774	Kunkle et al., 2019	30820047	AD vs CONTROL
11_47841581	rs11039412	Kunkle et al., 2019	30820047	AD vs CONTROL
11_47846711	rs11039416	Kunkle et al., 2019	30820047	AD vs CONTROL
11_47847428	rs35985502	Kunkle et al., 2019	30820047	AD vs CONTROL
11_47851376	rs34128973	Kunkle et al., 2019	30820047	AD vs CONTROL
11_47857520	rs4752873	Kunkle et al., 2019	30820047	AD vs CONTROL
11_47863119	rs11039426	Kunkle et al., 2019	30820047	AD vs CONTROL
11_47868853	rs12418852	Kunkle et al., 2019	30820047	AD vs CONTROL
11_47874364	rs4752797	Kunkle et al., 2019	30820047	AD vs CONTROL
11_47898535	rs4752881	Kunkle et al., 2019	30820047	AD vs CONTROL
11_47902883	rs12364432	Kunkle et al., 2019	30820047	AD vs CONTROL
11_47907641	rs4752801	Kunkle et al., 2019	30820047	AD vs CONTROL
11_47910823	rs12361256	Kunkle et al., 2019	30820047	AD vs CONTROL
11_59826677	rs1286289	Kunkle et al., 2019	30820047	AD vs CONTROL
11_59831716	rs1151065	Kunkle et al., 2019	30820047	AD vs CONTROL
11_59831930	rs1286170	Kunkle et al., 2019	30820047	AD vs CONTROL
11_59832346	rs1286169	Kunkle et al., 2019	30820047	AD vs CONTROL
11_59833123	rs501697	Kunkle et al., 2019	30820047	AD vs CONTROL
11_59834318	rs579721	Kunkle et al., 2019	30820047	AD vs CONTROL
11_59835242	rs3016834	Kunkle et al., 2019	30820047	AD vs CONTROL
11_59836391	rs1151103	Kunkle et al., 2019	30820047	AD vs CONTROL
11_59837097	rs528823	Kunkle et al., 2019	30820047	AD vs CONTROL
11_59838621	rs474951	Kunkle et al., 2019	30820047	AD vs CONTROL
11_59839682	rs539360	Kunkle et al., 2019	30820047	AD vs CONTROL
11_59844242	rs501945	Kunkle et al., 2019	30820047	AD vs CONTROL
11_59845829	rs543695	Kunkle et al., 2019	30820047	AD vs CONTROL
11_59846504	rs549651	Kunkle et al., 2019	30820047	AD vs CONTROL
11_59847805	rs1151104	Kunkle et al., 2019	30820047	AD vs CONTROL
11_59855385	rs573790	Kunkle et al., 2019	30820047	AD vs CONTROL
11_59856028	rs1441586	Kunkle et al., 2019	30820047	AD vs CONTROL
11_59857581	rs2583476	Kunkle et al., 2019	30820047	AD vs CONTROL
11_59858036	rs2847663	Kunkle et al., 2019	30820047	AD vs CONTROL
11_59858497	rs2847664	Kunkle et al., 2019	30820047	AD vs CONTROL
11_59858712	rs556917	Kunkle et al., 2019	30820047	AD vs CONTROL
11_59859576	rs2847666	Kunkle et al., 2019	30820047	AD vs CONTROL
11_59859609	rs2847667	Kunkle et al., 2019	30820047	AD vs CONTROL
11_59860178	rs502581	Kunkle et al., 2019	30820047	AD vs CONTROL
11_59861814	rs2583471	Kunkle et al., 2019	30820047	AD vs CONTROL
11_59861983	rs2070970	Kunkle et al., 2019	30820047	AD vs CONTROL
11_59862261	rs2847668	Kunkle et al., 2019	30820047	AD vs CONTROL
11_59865671	rs2847655	Kunkle et al., 2019	30820047	AD vs CONTROL
11_59866175	rs502419	Kunkle et al., 2019	30820047	AD vs CONTROL
11_59866309	rs2855017	Kunkle et al., 2019	30820047	AD vs CONTROL
11_59867379	rs17528859	Kunkle et al., 2019	30820047	AD vs CONTROL
11_59867913	rs574704	Kunkle et al., 2019	30820047	AD vs CONTROL
11_59869090	rs580817	Kunkle et al., 2019	30820047	AD vs CONTROL
11_59869119	rs580064	Kunkle et al., 2019	30820047	AD vs CONTROL
11_59870196	rs521952	Kunkle et al., 2019	30820047	AD vs CONTROL
11_59870788	rs516478	Kunkle et al., 2019	30820047	AD vs CONTROL
11_59871604	rs487997	Kunkle et al., 2019	30820047	AD vs CONTROL
11_59871862	rs485333	Kunkle et al., 2019	30820047	AD vs CONTROL
11_59872498	rs1813217	Kunkle et al., 2019	30820047	AD vs CONTROL
11_59873448	rs1786137	Kunkle et al., 2019	30820047	AD vs CONTROL
11_59876036	rs512495	Kunkle et al., 2019	30820047	AD vs CONTROL
11_59877143	rs555635	Kunkle et al., 2019	30820047	AD vs CONTROL
11_59877394	rs11230147	Kunkle et al., 2019	30820047	AD vs CONTROL
11_59877697	rs514266	Kunkle et al., 2019	30820047	AD vs CONTROL
11_59877850	rs562028	Kunkle et al., 2019	30820047	AD vs CONTROL
11_59877967	rs4939311	Kunkle et al., 2019	30820047	AD vs CONTROL
11_59878001	rs563803	Kunkle et al., 2019	30820047	AD vs CONTROL
11_59880038	rs540170	Kunkle et al., 2019	30820047	AD vs CONTROL
11_59881524	rs574695	Kunkle et al., 2019	30820047	AD vs CONTROL
11_59881561	rs574798	Kunkle et al., 2019	30820047	AD vs CONTROL
11_59882306	rs581133	Kunkle et al., 2019	30820047	AD vs CONTROL
11_59885120	rs1303615	Kunkle et al., 2019	30820047	AD vs CONTROL
11_59885493	rs1125357	Kunkle et al., 2019	30820047	AD vs CONTROL
11_59885888	rs564912	Kunkle et al., 2019	30820047	AD vs CONTROL
11_59890674	rs1303621	Kunkle et al., 2019	30820047	AD vs CONTROL
11_59896901	rs11230153	Kunkle et al., 2019	30820047	AD vs CONTROL
11_59899911	rs483629	Kunkle et al., 2019	30820047	AD vs CONTROL
11_59900106	rs4939312	Kunkle et al., 2019	30820047	AD vs CONTROL
11_59900575	rs4939314	Kunkle et al., 2019	30820047	AD vs CONTROL
11_59902799	rs61901691	Kunkle et al., 2019	30820047	AD vs CONTROL
11_59903287	rs525794	Kunkle et al., 2019	30820047	AD vs CONTROL
11_59903793	rs55847558	Kunkle et al., 2019	30820047	AD vs CONTROL
11_59904959	rs11230155	Kunkle et al., 2019	30820047	AD vs CONTROL
11_59906476	rs504272	Kunkle et al., 2019	30820047	AD vs CONTROL
11_59906792	rs2165525	Kunkle et al., 2019	30820047	AD vs CONTROL
11_59906972	rs7124974	Kunkle et al., 2019	30820047	AD vs CONTROL
11_59907097	rs510518	Kunkle et al., 2019	30820047	AD vs CONTROL
11_59907399	rs534273	Kunkle et al., 2019	30820047	AD vs CONTROL
11_59908627	rs1786140	Kunkle et al., 2019	30820047	AD vs CONTROL
11_59909610	rs493692	Kunkle et al., 2019	30820047	AD vs CONTROL
11_59909647	rs1863472	Kunkle et al., 2019	30820047	AD vs CONTROL
11_59911161	rs569046	Kunkle et al., 2019	30820047	AD vs CONTROL
11_59913806	rs476722	Kunkle et al., 2019	30820047	AD vs CONTROL
11_59914267	rs595481	Kunkle et al., 2019	30820047	AD vs CONTROL
11_59914726	rs583296	Kunkle et al., 2019	30820047	AD vs CONTROL
11_59915129	rs558375	Kunkle et al., 2019	30820047	AD vs CONTROL
11_59916087	rs1316005	Kunkle et al., 2019	30820047	AD vs CONTROL
11_59916253	rs1315491	Kunkle et al., 2019	30820047	AD vs CONTROL
11_59916749	rs617916	Kunkle et al., 2019	30820047	AD vs CONTROL
11_59916905	rs606588	Kunkle et al., 2019	30820047	AD vs CONTROL
11_59918162	rs688030	Kunkle et al., 2019	30820047	AD vs CONTROL
11_59918837	rs684961	Kunkle et al., 2019	30820047	AD vs CONTROL
11_59919165	rs11230160	Kunkle et al., 2019	30820047	AD vs CONTROL
11_59920231	rs11230161	Kunkle et al., 2019	30820047	AD vs CONTROL
11_59920505	rs614104	Kunkle et al., 2019	30820047	AD vs CONTROL
11_59921596	rs9667329	Kunkle et al., 2019	30820047	AD vs CONTROL
11_59922320	rs11230165	Kunkle et al., 2019	30820047	AD vs CONTROL
11_59923081	rs12226022	Kunkle et al., 2019	30820047	AD vs CONTROL
11_59923194	rs10897009	Kunkle et al., 2019	30820047	AD vs CONTROL
11_59923508	rs983392	Kunkle et al., 2019	30820047	AD vs CONTROL
11_59923991	rs652354	Kunkle et al., 2019	30820047	AD vs CONTROL
11_59924422	rs11600716	Kunkle et al., 2019	30820047	AD vs CONTROL
11_59924959	rs920573	Kunkle et al., 2019	30820047	AD vs CONTROL
11_59926256	rs107903	Kunkle et al., 2019	30820047	AD vs CONTROL
11_59927039	rs17529983	Kunkle et al., 2019	30820047	AD vs CONTROL
11_59927484	rs602396	Kunkle et al., 2019	30820047	AD vs CONTROL
11_59928672	rs11605427	Kunkle et al., 2019	30820047	AD vs CONTROL
11_59930966	rs664034	Kunkle et al., 2019	30820047	AD vs CONTROL
11_59932579	rs7926954	Kunkle et al., 2019	30820047	AD vs CONTROL
11_59933492	rs56189574	Kunkle et al., 2019	30820047	AD vs CONTROL
11_59936757	rs617135	Kunkle et al., 2019	30820047	AD vs CONTROL
11_59936926	rs7933202	Kunkle et al., 2019	30820047	AD vs CONTROL
11_59936979	rs667897	Kunkle et al., 2019	30820047	AD vs CONTROL
11_59939307	rs610932	Kunkle et al., 2019	30820047	AD vs CONTROL
11_59940599	rs7232	Kunkle et al., 2019	30820047	AD vs CONTROL
11_59942081	rs634475	Kunkle et al., 2019	30820047	AD vs CONTROL
11_59942757	rs662196	Kunkle et al., 2019	30820047	AD vs CONTROL
11_59942815	rs7935829	Kunkle et al., 2019	30820047	AD vs CONTROL
11_59943109	rs2278867	Kunkle et al., 2019	30820047	AD vs CONTROL
11_59944580	rs72918674	Kunkle et al., 2019	30820047	AD vs CONTROL
11_59944810	rs7946992	Kunkle et al., 2019	30820047	AD vs CONTROL
11_59944898	rs631853	Kunkle et al., 2019	30820047	AD vs CONTROL
11_59945065	rs624663	Kunkle et al., 2019	30820047	AD vs CONTROL
11_59945745	rs12453	Kunkle et al., 2019	30820047	AD vs CONTROL
11_59947252	rs583791	Kunkle et al., 2019	30820047	AD vs CONTROL
11_59948374	rs17602572	Kunkle et al., 2019	30820047	AD vs CONTROL
11_59951433	rs632185	Kunkle et al., 2019	30820047	AD vs CONTROL
11_59952316	rs55661415	Kunkle et al., 2019	30820047	AD vs CONTROL
11_59953313	rs1820430	Kunkle et al., 2019	30820047	AD vs CONTROL
11_59955357	rs1834557	Kunkle et al., 2019	30820047	AD vs CONTROL
11_59956938	rs56201148	Kunkle et al., 2019	30820047	AD vs CONTROL
11_59957092	rs636147	Kunkle et al., 2019	30820047	AD vs CONTROL
11_59957513	rs1834549	Kunkle et al., 2019	30820047	AD vs CONTROL
11_59958380	rs2081545	Kunkle et al., 2019	30820047	AD vs CONTROL
11_59959843	rs1834550	Kunkle et al., 2019	30820047	AD vs CONTROL
11_59959969	rs1834551	Kunkle et al., 2019	30820047	AD vs CONTROL
11_59961427	rs10897011	Kunkle et al., 2019	30820047	AD vs CONTROL
11_59961486	rs11230180	Kunkle et al., 2019	30820047	AD vs CONTROL
11_59961786	rs7926729	Kunkle et al., 2019	30820047	AD vs CONTROL
11_59962166	rs7926344	Kunkle et al., 2019	30820047	AD vs CONTROL
11_59962189	rs7926354	Kunkle et al., 2019	30820047	AD vs CONTROL
11_59962781	rs61901745	Kunkle et al., 2019	30820047	AD vs CONTROL
11_59964992	rs7116190	Kunkle et al., 2019	30820047	AD vs CONTROL
11_59965725	rs11230183	Kunkle et al., 2019	30820047	AD vs CONTROL
11_59965789	rs11230184	Kunkle et al., 2019	30820047	AD vs CONTROL
11_59966295	rs2123314	Kunkle et al., 2019	30820047	AD vs CONTROL
11_59967526	rs7933805	Kunkle et al., 2019	30820047	AD vs CONTROL
11_59967807	rs28628869	Kunkle et al., 2019	30820047	AD vs CONTROL
11_59967831	rs11230187	Kunkle et al., 2019	30820047	AD vs CONTROL
11_59968382	rs144406103	Kunkle et al., 2019	30820047	AD vs CONTROL
11_59968741	rs184909761	Kunkle et al., 2019	30820047	AD vs CONTROL
11_59970047	rs652303	Kunkle et al., 2019	30820047	AD vs CONTROL
11_59971795	rs670139	Kunkle et al., 2019	30820047	AD vs CONTROL
11_59972888	rs599862	Kunkle et al., 2019	30820047	AD vs CONTROL
11_59973929	rs7939882	Kunkle et al., 2019	30820047	AD vs CONTROL
11_59974629	rs668287	Kunkle et al., 2019	30820047	AD vs CONTROL
11_59975078	rs7929589	Kunkle et al., 2019	30820047	AD vs CONTROL
11_59975165	rs7928895	Kunkle et al., 2019	30820047	AD vs CONTROL
11_59976111	rs7932740	Kunkle et al., 2019	30820047	AD vs CONTROL
11_59977401	rs604085	Kunkle et al., 2019	30820047	AD vs CONTROL
11_59978255	rs764859	Kunkle et al., 2019	30820047	AD vs CONTROL
11_59980315	rs11230194	Kunkle et al., 2019	30820047	AD vs CONTROL
11_59981218	rs1426253	Kunkle et al., 2019	30820047	AD vs CONTROL
11_59981769	rs670854	Kunkle et al., 2019	30820047	AD vs CONTROL
11_59981801	rs4939320	Kunkle et al., 2019	30820047	AD vs CONTROL
11_59982470	rs11603507	Kunkle et al., 2019	30820047	AD vs CONTROL
11_59984676	rs56273223	Kunkle et al., 2019	30820047	AD vs CONTROL
11_59986333	rs1820428	Kunkle et al., 2019	30820047	AD vs CONTROL
11_59986399	rs4492839	Kunkle et al., 2019	30820047	AD vs CONTROL
11_59986817	rs56357056	Kunkle et al., 2019	30820047	AD vs CONTROL
11_59988906	rs657928	Kunkle et al., 2019	30820047	AD vs CONTROL
11_59989430	rs2081547	Kunkle et al., 2019	30820047	AD vs CONTROL
11_59990591	rs612738	Kunkle et al., 2019	30820047	AD vs CONTROL
11_59991333	rs11826180	Kunkle et al., 2019	30820047	AD vs CONTROL
11_59991847	rs620612	Kunkle et al., 2019	30820047	AD vs CONTROL
11_59993346	rs1349667	Kunkle et al., 2019	30820047	AD vs CONTROL
11_59996266	rs11601689	Kunkle et al., 2019	30820047	AD vs CONTROL
11_59996968	rs610352	Kunkle et al., 2019	30820047	AD vs CONTROL
11_59996994	rs11230201	Kunkle et al., 2019	30820047	AD vs CONTROL
11_59997666	rs600550	Kunkle et al., 2019	30820047	AD vs CONTROL
11_59998963	rs2015475	Kunkle et al., 2019	30820047	AD vs CONTROL
11_60000574	rs7936120	Kunkle et al., 2019	30820047	AD vs CONTROL
11_60001325	rs1426250	Kunkle et al., 2019	30820047	AD vs CONTROL
11_60001573	rs676309	Kunkle et al., 2019	30820047	AD vs CONTROL
11_60002192	rs678384	Kunkle et al., 2019	30820047	AD vs CONTROL
11_60002935	rs718376	Kunkle et al., 2019	30820047	AD vs CONTROL
11_60005268	rs611267	Kunkle et al., 2019	30820047	AD vs CONTROL
11_60005424	rs72920867	Kunkle et al., 2019	30820047	AD vs CONTROL
11_60006765	rs650943	Kunkle et al., 2019	30820047	AD vs CONTROL
11_60007573	rs1834554	Kunkle et al., 2019	30820047	AD vs CONTROL
11_60008151	rs1019671	Kunkle et al., 2019	30820047	AD vs CONTROL
11_60011013	rs611418	Kunkle et al., 2019	30820047	AD vs CONTROL
11_60012154	rs627081	Kunkle et al., 2019	30820047	AD vs CONTROL
11_60012673	rs603648	Kunkle et al., 2019	30820047	AD vs CONTROL
11_60013451	rs600064	Kunkle et al., 2019	30820047	AD vs CONTROL
11_60013674	rs654415	Kunkle et al., 2019	30820047	AD vs CONTROL
11_60013857	rs655231	Kunkle et al., 2019	30820047	AD vs CONTROL
11_60014896	rs592894	Kunkle et al., 2019	30820047	AD vs CONTROL
11_60016387	rs3132886	Kunkle et al., 2019	30820047	AD vs CONTROL
11_60016932	rs2509801	Kunkle et al., 2019	30820047	AD vs CONTROL
11_60019150	rs636317	Kunkle et al., 2019	30820047	AD vs CONTROL
11_60019161	rs636341	Kunkle et al., 2019	30820047	AD vs CONTROL
11_60019386	rs61897943	Kunkle et al., 2019	30820047	AD vs CONTROL
11_60020112	rs672399	Kunkle et al., 2019	30820047	AD vs CONTROL
11_60021948	rs1582763	Kunkle et al., 2019	30820047	AD vs CONTROL
11_60023087	rs1562990	Kunkle et al., 2019	30820047	AD vs CONTROL
11_60024008	rs7121656	Kunkle et al., 2019	30820047	AD vs CONTROL
11_60025565	rs6591559	Kunkle et al., 2019	30820047	AD vs CONTROL
11_60026613	rs4938931	Kunkle et al., 2019	30820047	AD vs CONTROL
11_60028142	rs7108663	Kunkle et al., 2019	30820047	AD vs CONTROL
11_60028917	rs1530915	Kunkle et al., 2019	30820047	AD vs CONTROL
11_60028940	rs1530914	Kunkle et al., 2019	30820047	AD vs CONTROL
11_60029931	rs78057299	Kunkle et al., 2019	30820047	AD vs CONTROL
11_60029949	rs1026255	Kunkle et al., 2019	30820047	AD vs CONTROL
11_60030457	rs1026254	Kunkle et al., 2019	30820047	AD vs CONTROL
11_60030556	rs1026253	Kunkle et al., 2019	30820047	AD vs CONTROL
11_60030559	rs1026252	Kunkle et al., 2019	30820047	AD vs CONTROL
11_60031270	rs7128450	Kunkle et al., 2019	30820047	AD vs CONTROL
11_60031399	rs10736700	Kunkle et al., 2019	30820047	AD vs CONTROL
11_60031476	rs10736701	Kunkle et al., 2019	30820047	AD vs CONTROL
11_60033371	rs7930318	Kunkle et al., 2019	30820047	AD vs CONTROL
11_60033448	rs4938932	Kunkle et al., 2019	30820047	AD vs CONTROL
11_60034429	rs4938933	Kunkle et al., 2019	30820047	AD vs CONTROL
11_60035550	rs12421663	Kunkle et al., 2019	30820047	AD vs CONTROL
11_60037567	rs10897020	Kunkle et al., 2019	30820047	AD vs CONTROL
11_60039917	rs2162254	Kunkle et al., 2019	30820047	AD vs CONTROL
11_60041296	rs7107627	Kunkle et al., 2019	30820047	AD vs CONTROL
11_60041862	rs11230227	Kunkle et al., 2019	30820047	AD vs CONTROL
11_60044893	rs58936849	Kunkle et al., 2019	30820047	AD vs CONTROL
11_60045677	rs2044982	Kunkle et al., 2019	30820047	AD vs CONTROL
11_60047087	rs61897948	Kunkle et al., 2019	30820047	AD vs CONTROL
11_60047502	rs3758866	Kunkle et al., 2019	30820047	AD vs CONTROL
11_60051907	rs56157839	Kunkle et al., 2019	30820047	AD vs CONTROL
11_60055651	rs10897024	Kunkle et al., 2019	30820047	AD vs CONTROL
11_60072149	rs11230239	Kunkle et al., 2019	30820047	AD vs CONTROL
11_60072975	rs11230240	Kunkle et al., 2019	30820047	AD vs CONTROL
11_60074313	rs10431136	Kunkle et al., 2019	30820047	AD vs CONTROL
11_60076940	rs11824773	Kunkle et al., 2019	30820047	AD vs CONTROL
11_60078176	rs7103808	Kunkle et al., 2019	30820047	AD vs CONTROL
11_60078699	rs10897027	Kunkle et al., 2019	30820047	AD vs CONTROL
11_60079555	rs61900468	Kunkle et al., 2019	30820047	AD vs CONTROL
11_60080010	rs12802385	Kunkle et al., 2019	30820047	AD vs CONTROL
11_60080733	rs35905922	Kunkle et al., 2019	30820047	AD vs CONTROL
11_60081274	rs7108879	Kunkle et al., 2019	30820047	AD vs CONTROL
11_60082093	rs72922678	Kunkle et al., 2019	30820047	AD vs CONTROL
11_60082497	rs12792791	Kunkle et al., 2019	30820047	AD vs CONTROL
11_60084465	rs12225299	Kunkle et al., 2019	30820047	AD vs CONTROL
11_60085080	rs10897031	Kunkle et al., 2019	30820047	AD vs CONTROL
11_60085893	rs11230248	Kunkle et al., 2019	30820047	AD vs CONTROL
11_60086277	rs11605188	Kunkle et al., 2019	30820047	AD vs CONTROL
11_60086300	rs1899571	Kunkle et al., 2019	30820047	AD vs CONTROL
11_60086474	rs11605235	Kunkle et al., 2019	30820047	AD vs CONTROL
11_60087276	rs1020288	Kunkle et al., 2019	30820047	AD vs CONTROL
11_60087328	rs10897033	Kunkle et al., 2019	30820047	AD vs CONTROL
11_60087946	rs4475940	Kunkle et al., 2019	30820047	AD vs CONTROL
11_60088071	rs4258400	Kunkle et al., 2019	30820047	AD vs CONTROL
11_60088173	rs4475941	Kunkle et al., 2019	30820047	AD vs CONTROL
11_60088221	rs4436562	Kunkle et al., 2019	30820047	AD vs CONTROL
11_60088755	rs11230251	Kunkle et al., 2019	30820047	AD vs CONTROL
11_60090369	rs11560911	Kunkle et al., 2019	30820047	AD vs CONTROL
11_60090389	rs11560913	Kunkle et al., 2019	30820047	AD vs CONTROL
11_60090790	rs10897040	Kunkle et al., 2019	30820047	AD vs CONTROL
11_60091038	rs11230256	Kunkle et al., 2019	30820047	AD vs CONTROL
11_60091107	rs11230257	Kunkle et al., 2019	30820047	AD vs CONTROL
11_60091449	rs11230258	Kunkle et al., 2019	30820047	AD vs CONTROL
11_60091554	rs10897041	Kunkle et al., 2019	30820047	AD vs CONTROL
11_60092160	rs11230259	Kunkle et al., 2019	30820047	AD vs CONTROL
11_60092380	rs11230261	Kunkle et al., 2019	30820047	AD vs CONTROL
11_60092590	rs7943848	Kunkle et al., 2019	30820047	AD vs CONTROL
11_60092650	rs7943967	Kunkle et al., 2019	30820047	AD vs CONTROL
11_60093479	rs4442568	Kunkle et al., 2019	30820047	AD vs CONTROL
11_60093527	rs4576843	Kunkle et al., 2019	30820047	AD vs CONTROL
11_60093632	rs4576844	Kunkle et al., 2019	30820047	AD vs CONTROL
11_60093869	rs4430535	Kunkle et al., 2019	30820047	AD vs CONTROL
11_60093969	rs4522186	Kunkle et al., 2019	30820047	AD vs CONTROL
11_60094004	rs4444096	Kunkle et al., 2019	30820047	AD vs CONTROL
11_60094293	rs4447193	Kunkle et al., 2019	30820047	AD vs CONTROL
11_60094530	rs11230263	Kunkle et al., 2019	30820047	AD vs CONTROL
11_60094684	rs11230264	Kunkle et al., 2019	30820047	AD vs CONTROL
11_60094819	rs11230265	Kunkle et al., 2019	30820047	AD vs CONTROL
11_60094842	rs11230266	Kunkle et al., 2019	30820047	AD vs CONTROL
11_60095190	rs12798846	Kunkle et al., 2019	30820047	AD vs CONTROL
11_60095226	rs12798140	Kunkle et al., 2019	30820047	AD vs CONTROL
11_60095242	rs12803929	Kunkle et al., 2019	30820047	AD vs CONTROL
11_60095298	rs12804091	Kunkle et al., 2019	30820047	AD vs CONTROL
11_60095595	rs12226656	Kunkle et al., 2019	30820047	AD vs CONTROL
11_60095740	rs72924626	Kunkle et al., 2019	30820047	AD vs CONTROL
11_60095938	rs11230268	Kunkle et al., 2019	30820047	AD vs CONTROL
11_60098651	rs7950431	Kunkle et al., 2019	30820047	AD vs CONTROL
11_60099095	rs11230275	Kunkle et al., 2019	30820047	AD vs CONTROL
11_60099106	rs11230276	Kunkle et al., 2019	30820047	AD vs CONTROL
11_60099212	rs11230277	Kunkle et al., 2019	30820047	AD vs CONTROL
11_60099225	rs4939338	Kunkle et al., 2019	30820047	AD vs CONTROL
11_60099352	rs10897044	Kunkle et al., 2019	30820047	AD vs CONTROL
11_60099613	rs10897045	Kunkle et al., 2019	30820047	AD vs CONTROL
11_60099810	rs10897047	Kunkle et al., 2019	30820047	AD vs CONTROL
11_60100079	rs10750932	Kunkle et al., 2019	30820047	AD vs CONTROL
11_60100351	rs2868118	Kunkle et al., 2019	30820047	AD vs CONTROL
11_60100363	rs2868120	Kunkle et al., 2019	30820047	AD vs CONTROL
11_60100429	rs2868121	Kunkle et al., 2019	30820047	AD vs CONTROL
11_60100581	rs10897049	Kunkle et al., 2019	30820047	AD vs CONTROL
11_60100607	rs4477457	Kunkle et al., 2019	30820047	AD vs CONTROL
11_60100619	rs10792265	Kunkle et al., 2019	30820047	AD vs CONTROL
11_60100776	rs7116069	Kunkle et al., 2019	30820047	AD vs CONTROL
11_60101036	rs10750933	Kunkle et al., 2019	30820047	AD vs CONTROL
11_60101593	rs4506675	Kunkle et al., 2019	30820047	AD vs CONTROL
11_60101848	rs7924433	Kunkle et al., 2019	30820047	AD vs CONTROL
11_60102156	rs2304936	Kunkle et al., 2019	30820047	AD vs CONTROL
11_60102384	rs2304935	Kunkle et al., 2019	30820047	AD vs CONTROL
11_60102396	rs2304934	Kunkle et al., 2019	30820047	AD vs CONTROL
11_60102507	rs2304933	Kunkle et al., 2019	30820047	AD vs CONTROL
11_60102631	rs10792268	Kunkle et al., 2019	30820047	AD vs CONTROL
11_60102790	rs1443250	Kunkle et al., 2019	30820047	AD vs CONTROL
11_60103385	rs72924659	Kunkle et al., 2019	30820047	AD vs CONTROL
11_60103826	rs7931525	Kunkle et al., 2019	30820047	AD vs CONTROL
11_60105199	rs2289614	Kunkle et al., 2019	30820047	AD vs CONTROL
11_85652729	rs35220752	Kunkle et al., 2019	30820047	AD vs CONTROL
11_85652826	rs598561	Kunkle et al., 2019	30820047	AD vs CONTROL
11_85654274	rs67719619	Kunkle et al., 2019	30820047	AD vs CONTROL
11_85655105	rs1237230	Kunkle et al., 2019	30820047	AD vs CONTROL
11_85656902	rs34874199	Kunkle et al., 2019	30820047	AD vs CONTROL
11_85659008	rs35866111	Kunkle et al., 2019	30820047	AD vs CONTROL
11_85659261	rs34584483	Kunkle et al., 2019	30820047	AD vs CONTROL
11_85659580	rs12798898	Kunkle et al., 2019	30820047	AD vs CONTROL
11_85659847	rs2458499	Kunkle et al., 2019	30820047	AD vs CONTROL
11_85660715	rs34223518	Kunkle et al., 2019	30820047	AD vs CONTROL
11_85662554	rs67282763	Kunkle et al., 2019	30820047	AD vs CONTROL
11_85664904	rs75751	Kunkle et al., 2019	30820047	AD vs CONTROL
11_85670945	rs673751	Kunkle et al., 2019	30820047	AD vs CONTROL
11_85671702	rs618679	Kunkle et al., 2019	30820047	AD vs CONTROL
11_85672383	rs2077815	Kunkle et al., 2019	30820047	AD vs CONTROL
11_85677471	rs17817600	Kunkle et al., 2019	30820047	AD vs CONTROL
11_85677599	rs34700169	Kunkle et al., 2019	30820047	AD vs CONTROL
11_85681389	rs10501602	Kunkle et al., 2019	30820047	AD vs CONTROL
11_85681583	rs639012	Kunkle et al., 2019	30820047	AD vs CONTROL
11_85682120	rs626542	Kunkle et al., 2019	30820047	AD vs CONTROL
11_85682817	rs606505	Kunkle et al., 2019	30820047	AD vs CONTROL
11_85685166	rs637304	Kunkle et al., 2019	30820047	AD vs CONTROL
11_85686151	rs601185	Kunkle et al., 2019	30820047	AD vs CONTROL
11_85686223	rs600743	Kunkle et al., 2019	30820047	AD vs CONTROL
11_85686238	rs28365806	Kunkle et al., 2019	30820047	AD vs CONTROL
11_85686294	rs17745024	Kunkle et al., 2019	30820047	AD vs CONTROL
11_85689435	rs618629	Kunkle et al., 2019	30820047	AD vs CONTROL
11_85689511	rs34675784	Kunkle et al., 2019	30820047	AD vs CONTROL
11_85689712	rs587038	Kunkle et al., 2019	30820047	AD vs CONTROL
11_85691662	rs588076	Kunkle et al., 2019	30820047	AD vs CONTROL
11_85691810	rs645299	Kunkle et al., 2019	30820047	AD vs CONTROL
11_85692342	rs2508688	Kunkle et al., 2019	30820047	AD vs CONTROL
11_85696670	rs585820	Kunkle et al., 2019	30820047	AD vs CONTROL
11_85698207	rs627818	Kunkle et al., 2019	30820047	AD vs CONTROL
11_85698598	rs670606	Kunkle et al., 2019	30820047	AD vs CONTROL
11_85700000	rs654194	Kunkle et al., 2019	30820047	AD vs CONTROL
11_85701622	rs488134	Kunkle et al., 2019	30820047	AD vs CONTROL
11_85701741	rs682366	Kunkle et al., 2019	30820047	AD vs CONTROL
11_85702054	rs12804751	Kunkle et al., 2019	30820047	AD vs CONTROL
11_85703093	rs12787412	Kunkle et al., 2019	30820047	AD vs CONTROL
11_85703749	rs34959028	Kunkle et al., 2019	30820047	AD vs CONTROL
11_85703996	rs12794211	Kunkle et al., 2019	30820047	AD vs CONTROL
11_85704066	rs12795381	Kunkle et al., 2019	30820047	AD vs CONTROL
11_85707228	rs542167	Kunkle et al., 2019	30820047	AD vs CONTROL
11_85709559	rs603615	Kunkle et al., 2019	30820047	AD vs CONTROL
11_85709604	rs34332755	Kunkle et al., 2019	30820047	AD vs CONTROL
11_85710617	rs35992035	Kunkle et al., 2019	30820047	AD vs CONTROL
11_85713175	rs12795833	Kunkle et al., 2019	30820047	AD vs CONTROL
11_85713565	rs2155051	Kunkle et al., 2019	30820047	AD vs CONTROL
11_85714288	rs7951988	Kunkle et al., 2019	30820047	AD vs CONTROL
11_85715736	rs527162	Kunkle et al., 2019	30820047	AD vs CONTROL
11_85715853	rs528109	Kunkle et al., 2019	30820047	AD vs CONTROL
11_85717923	rs2508696	Kunkle et al., 2019	30820047	AD vs CONTROL
11_85718231	rs602222	Kunkle et al., 2019	30820047	AD vs CONTROL
11_85718816	rs2458496	Kunkle et al., 2019	30820047	AD vs CONTROL
11_85724661	rs636355	Kunkle et al., 2019	30820047	AD vs CONTROL
11_85725937	rs592297	Kunkle et al., 2019	30820047	AD vs CONTROL
11_85726818	rs648270	Kunkle et al., 2019	30820047	AD vs CONTROL
11_85731286	rs655641	Kunkle et al., 2019	30820047	AD vs CONTROL
11_85733108	rs12788654	Kunkle et al., 2019	30820047	AD vs CONTROL
11_85734010	rs676733	Kunkle et al., 2019	30820047	AD vs CONTROL
11_85740409	rs609903	Kunkle et al., 2019	30820047	AD vs CONTROL
11_85741130	rs682928	Kunkle et al., 2019	30820047	AD vs CONTROL
11_85746037	rs561646	Kunkle et al., 2019	30820047	AD vs CONTROL
11_85748386	rs1973630	Kunkle et al., 2019	30820047	AD vs CONTROL
11_85750671	rs2508691	Kunkle et al., 2019	30820047	AD vs CONTROL
11_85757589	rs677909	Kunkle et al., 2019	30820047	AD vs CONTROL
11_85757613	rs659863	Kunkle et al., 2019	30820047	AD vs CONTROL
11_85757617	rs677869	Kunkle et al., 2019	30820047	AD vs CONTROL
11_85760028	rs694011	Kunkle et al., 2019	30820047	AD vs CONTROL
11_85762244	rs669813	Kunkle et al., 2019	30820047	AD vs CONTROL
11_85764875	rs497711	Kunkle et al., 2019	30820047	AD vs CONTROL
11_85765298	rs493254	Kunkle et al., 2019	30820047	AD vs CONTROL
11_85765737	rs489486	Kunkle et al., 2019	30820047	AD vs CONTROL
11_85766582	rs9804630	Kunkle et al., 2019	30820047	AD vs CONTROL
11_85771065	rs634719	Kunkle et al., 2019	30820047	AD vs CONTROL
11_85771170	rs635168	Kunkle et al., 2019	30820047	AD vs CONTROL
11_85776544	rs867611	Kunkle et al., 2019	30820047	AD vs CONTROL
11_85778924	rs544458	Kunkle et al., 2019	30820047	AD vs CONTROL
11_85779297	rs2509608	Kunkle et al., 2019	30820047	AD vs CONTROL
11_85779310	rs2458500	Kunkle et al., 2019	30820047	AD vs CONTROL
11_85783875	rs2458493	Kunkle et al., 2019	30820047	AD vs CONTROL
11_85787824	rs536841	Kunkle et al., 2019	30820047	AD vs CONTROL
11_85788351	rs541458	Kunkle et al., 2019	30820047	AD vs CONTROL
11_85794542	rs535590	Kunkle et al., 2019	30820047	AD vs CONTROL
11_85794760	rs683912	Kunkle et al., 2019	30820047	AD vs CONTROL
11_85794761	rs78945682	Kunkle et al., 2019	30820047	AD vs CONTROL
11_85795524	rs565719	Kunkle et al., 2019	30820047	AD vs CONTROL
11_85795950	rs480781	Kunkle et al., 2019	30820047	AD vs CONTROL
11_85798020	rs631639	Kunkle et al., 2019	30820047	AD vs CONTROL
11_85800279	rs561655	Kunkle et al., 2019	30820047	AD vs CONTROL
11_85809825	rs645293	Kunkle et al., 2019	30820047	AD vs CONTROL
11_85811238	rs542126	Kunkle et al., 2019	30820047	AD vs CONTROL
11_85811364	rs526904	Kunkle et al., 2019	30820047	AD vs CONTROL
11_85811696	rs566975	Kunkle et al., 2019	30820047	AD vs CONTROL
11_85812210	rs497816	Kunkle et al., 2019	30820047	AD vs CONTROL
11_85812785	rs17745409	Kunkle et al., 2019	30820047	AD vs CONTROL
11_85814486	rs586274	Kunkle et al., 2019	30820047	AD vs CONTROL
11_85815030	rs1237999	Kunkle et al., 2019	30820047	AD vs CONTROL
11_85820077	rs543293	Kunkle et al., 2019	30820047	AD vs CONTROL
11_85824859	rs659023	Kunkle et al., 2019	30820047	AD vs CONTROL
11_85828548	rs59097112	Kunkle et al., 2019	30820047	AD vs CONTROL
11_85828551	rs474479	Kunkle et al., 2019	30820047	AD vs CONTROL
11_85830157	rs567075	Kunkle et al., 2019	30820047	AD vs CONTROL
11_85831246	rs573167	Kunkle et al., 2019	30820047	AD vs CONTROL
11_85831541	rs471470	Kunkle et al., 2019	30820047	AD vs CONTROL
11_85831690	rs472486	Kunkle et al., 2019	30820047	AD vs CONTROL
11_85832424	rs519961	Kunkle et al., 2019	30820047	AD vs CONTROL
11_85839935	rs7114401	Kunkle et al., 2019	30820047	AD vs CONTROL
11_85845045	rs4944560	Kunkle et al., 2019	30820047	AD vs CONTROL
11_85845473	rs7938634	Kunkle et al., 2019	30820047	AD vs CONTROL
11_85850243	rs3844143	Kunkle et al., 2019	30820047	AD vs CONTROL
11_85852979	rs10792831	Kunkle et al., 2019	30820047	AD vs CONTROL
11_85853251	rs3915642	Kunkle et al., 2019	30820047	AD vs CONTROL
11_85856187	rs7110631	Kunkle et al., 2019	30820047	AD vs CONTROL
11_85858497	rs3851178	Kunkle et al., 2019	30820047	AD vs CONTROL
11_85858538	rs7941541	Kunkle et al., 2019	30820047	AD vs CONTROL
11_85859483	rs10898439	Kunkle et al., 2019	30820047	AD vs CONTROL
11_85859916	rs10898440	Kunkle et al., 2019	30820047	AD vs CONTROL
11_85867875	rs10792832	Kunkle et al., 2019	30820047	AD vs CONTROL
11_85868640	rs3851179	Kunkle et al., 2019	30820047	AD vs CONTROL
11_85869737	rs7113976	Kunkle et al., 2019	30820047	AD vs CONTROL
11_85871184	rs7129687	Kunkle et al., 2019	30820047	AD vs CONTROL
11_85876222	rs11234568	Kunkle et al., 2019	30820047	AD vs CONTROL
11_121433926	rs80256323	Kunkle et al., 2019	30820047	AD vs CONTROL
11_121435587	rs11218343	Kunkle et al., 2019	30820047	AD vs CONTROL
11_121436004	rs3781831	Kunkle et al., 2019	30820047	AD vs CONTROL
11_121444811	rs17125473	Kunkle et al., 2019	30820047	AD vs CONTROL
11_121445940	rs3781834	Kunkle et al., 2019	30820047	AD vs CONTROL
11_121446218	rs75279208	Kunkle et al., 2019	30820047	AD vs CONTROL
11_121446599	rs1620130	Kunkle et al., 2019	30820047	AD vs CONTROL
11_121448972	rs3781837	Kunkle et al., 2019	30820047	AD vs CONTROL
11_121450332	rs59260691	Kunkle et al., 2019	30820047	AD vs CONTROL
11_121453783	rs76490923	Kunkle et al., 2019	30820047	AD vs CONTROL
11_121456061	rs117807585	Kunkle et al., 2019	30820047	AD vs CONTROL
11_121457048	rs146197030	Kunkle et al., 2019	30820047	AD vs CONTROL
11_121461593	rs2282647	Kunkle et al., 2019	30820047	AD vs CONTROL
14_53293307	rs12895137	Kunkle et al., 2019	30820047	AD vs CONTROL
14_53294319	rs2025632	Kunkle et al., 2019	30820047	AD vs CONTROL
14_53295214	rs8011357	Kunkle et al., 2019	30820047	AD vs CONTROL
14_53295706	rs1998777	Kunkle et al., 2019	30820047	AD vs CONTROL
14_53295950	rs1998779	Kunkle et al., 2019	30820047	AD vs CONTROL
14_53297008	rs12590862	Kunkle et al., 2019	30820047	AD vs CONTROL
14_53298277	rs12586707	Kunkle et al., 2019	30820047	AD vs CONTROL
14_53298853	rs7146179	Kunkle et al., 2019	30820047	AD vs CONTROL
14_53304751	rs12587286	Kunkle et al., 2019	30820047	AD vs CONTROL
14_53304871	rs7150808	Kunkle et al., 2019	30820047	AD vs CONTROL
14_53305573	rs2357944	Kunkle et al., 2019	30820047	AD vs CONTROL
14_53305626	rs75762751	Kunkle et al., 2019	30820047	AD vs CONTROL
14_53306368	rs4898767	Kunkle et al., 2019	30820047	AD vs CONTROL
14_53306485	rs4901301	Kunkle et al., 2019	30820047	AD vs CONTROL
14_53307253	rs11626419	Kunkle et al., 2019	30820047	AD vs CONTROL
14_53309544	rs4901302	Kunkle et al., 2019	30820047	AD vs CONTROL
14_53311400	rs7160285	Kunkle et al., 2019	30820047	AD vs CONTROL
14_53312002	rs12589020	Kunkle et al., 2019	30820047	AD vs CONTROL
14_53312106	rs1886785	Kunkle et al., 2019	30820047	AD vs CONTROL
14_53312189	rs1886786	Kunkle et al., 2019	30820047	AD vs CONTROL
14_53312319	rs4898768	Kunkle et al., 2019	30820047	AD vs CONTROL
14_53312342	rs4901303	Kunkle et al., 2019	30820047	AD vs CONTROL
14_53313136	rs34042445	Kunkle et al., 2019	30820047	AD vs CONTROL
14_53313405	rs7152229	Kunkle et al., 2019	30820047	AD vs CONTROL
14_53313661	rs7151643	Kunkle et al., 2019	30820047	AD vs CONTROL
14_53313680	rs7151474	Kunkle et al., 2019	30820047	AD vs CONTROL
14_53313711	rs7151491	Kunkle et al., 2019	30820047	AD vs CONTROL
14_53314490	rs6572864	Kunkle et al., 2019	30820047	AD vs CONTROL
14_53314844	rs6572866	Kunkle et al., 2019	30820047	AD vs CONTROL
14_53315180	rs8005234	Kunkle et al., 2019	30820047	AD vs CONTROL
14_53316039	rs7146915	Kunkle et al., 2019	30820047	AD vs CONTROL
14_53317340	rs2025633	Kunkle et al., 2019	30820047	AD vs CONTROL
14_53318434	rs2357945	Kunkle et al., 2019	30820047	AD vs CONTROL
14_53319283	rs6572867	Kunkle et al., 2019	30820047	AD vs CONTROL
14_53319832	rs1952088	Kunkle et al., 2019	30820047	AD vs CONTROL
14_53319905	rs17125798	Kunkle et al., 2019	30820047	AD vs CONTROL
14_53320528	rs11629431	Kunkle et al., 2019	30820047	AD vs CONTROL
14_53321016	rs7145392	Kunkle et al., 2019	30820047	AD vs CONTROL
14_53324891	rs7143400	Kunkle et al., 2019	30820047	AD vs CONTROL
14_53325090	rs6572868	Kunkle et al., 2019	30820047	AD vs CONTROL
14_53326454	rs3818453	Kunkle et al., 2019	30820047	AD vs CONTROL
14_53326664	rs12433747	Kunkle et al., 2019	30820047	AD vs CONTROL
14_53326782	rs77026229	Kunkle et al., 2019	30820047	AD vs CONTROL
14_53332152	rs7158645	Kunkle et al., 2019	30820047	AD vs CONTROL
14_53333290	rs912861	Kunkle et al., 2019	30820047	AD vs CONTROL
14_53333616	rs7144029	Kunkle et al., 2019	30820047	AD vs CONTROL
14_53333717	rs7145440	Kunkle et al., 2019	30820047	AD vs CONTROL
14_53334546	rs55685925	Kunkle et al., 2019	30820047	AD vs CONTROL
14_53334783	rs4450307	Kunkle et al., 2019	30820047	AD vs CONTROL
14_53335229	rs7155860	Kunkle et al., 2019	30820047	AD vs CONTROL
14_53336017	rs2025634	Kunkle et al., 2019	30820047	AD vs CONTROL
14_53336544	rs77625717	Kunkle et al., 2019	30820047	AD vs CONTROL
14_53336934	rs7141335	Kunkle et al., 2019	30820047	AD vs CONTROL
14_53337035	rs11845320	Kunkle et al., 2019	30820047	AD vs CONTROL
14_53337664	rs7147258	Kunkle et al., 2019	30820047	AD vs CONTROL
14_53339777	rs1952089	Kunkle et al., 2019	30820047	AD vs CONTROL
14_53341445	rs7160582	Kunkle et al., 2019	30820047	AD vs CONTROL
14_53342992	rs1952090	Kunkle et al., 2019	30820047	AD vs CONTROL
14_53345266	rs2357946	Kunkle et al., 2019	30820047	AD vs CONTROL
14_53345378	rs2357947	Kunkle et al., 2019	30820047	AD vs CONTROL
14_53346574	rs12435704	Kunkle et al., 2019	30820047	AD vs CONTROL
14_53346931	rs7149638	Kunkle et al., 2019	30820047	AD vs CONTROL
14_53349798	rs11157933	Kunkle et al., 2019	30820047	AD vs CONTROL
14_53349842	rs7145242	Kunkle et al., 2019	30820047	AD vs CONTROL
14_53351246	rs7145307	Kunkle et al., 2019	30820047	AD vs CONTROL
14_53353454	rs6572869	Kunkle et al., 2019	30820047	AD vs CONTROL
14_53353471	rs7158114	Kunkle et al., 2019	30820047	AD vs CONTROL
14_53354172	rs11625479	Kunkle et al., 2019	30820047	AD vs CONTROL
14_53354464	rs9646151	Kunkle et al., 2019	30820047	AD vs CONTROL
14_53355590	rs1998776	Kunkle et al., 2019	30820047	AD vs CONTROL
14_53357018	rs62003531	Kunkle et al., 2019	30820047	AD vs CONTROL
14_53360494	rs12884504	Kunkle et al., 2019	30820047	AD vs CONTROL
14_53362006	rs7158555	Kunkle et al., 2019	30820047	AD vs CONTROL
14_53363316	rs11621275	Kunkle et al., 2019	30820047	AD vs CONTROL
14_53364271	rs4901305	Kunkle et al., 2019	30820047	AD vs CONTROL
14_53364307	rs77650471	Kunkle et al., 2019	30820047	AD vs CONTROL
14_53366605	rs8003683	Kunkle et al., 2019	30820047	AD vs CONTROL
14_53366692	rs76673112	Kunkle et al., 2019	30820047	AD vs CONTROL
14_53369488	rs12590744	Kunkle et al., 2019	30820047	AD vs CONTROL
14_53371353	rs73304339	Kunkle et al., 2019	30820047	AD vs CONTROL
14_53374777	rs8019279	Kunkle et al., 2019	30820047	AD vs CONTROL
14_53374843	rs8019585	Kunkle et al., 2019	30820047	AD vs CONTROL
14_53374967	rs8003334	Kunkle et al., 2019	30820047	AD vs CONTROL
14_53375140	rs73304351	Kunkle et al., 2019	30820047	AD vs CONTROL
14_53379878	rs2296495	Kunkle et al., 2019	30820047	AD vs CONTROL
14_53382845	rs140542729	Kunkle et al., 2019	30820047	AD vs CONTROL
14_53390015	rs74825460	Kunkle et al., 2019	30820047	AD vs CONTROL
14_53391680	rs17125924	Kunkle et al., 2019	30820047	AD vs CONTROL
14_53400629	rs17125944	Kunkle et al., 2019	30820047	AD vs CONTROL
14_53401449	rs117646236	Kunkle et al., 2019	30820047	AD vs CONTROL
14_53414145	rs149210267	Kunkle et al., 2019	30820047	AD vs CONTROL
14_92926952	rs10498633	Kunkle et al., 2019	30820047	AD vs CONTROL
14_92927298	rs4904918	Kunkle et al., 2019	30820047	AD vs CONTROL
14_92931045	rs11160067	Kunkle et al., 2019	30820047	AD vs CONTROL
14_92931581	rs941649	Kunkle et al., 2019	30820047	AD vs CONTROL
14_92931737	rs941648	Kunkle et al., 2019	30820047	AD vs CONTROL
14_92931983	rs3993878	Kunkle et al., 2019	30820047	AD vs CONTROL
14_92932479	rs4904922	Kunkle et al., 2019	30820047	AD vs CONTROL
14_92932485	rs4904923	Kunkle et al., 2019	30820047	AD vs CONTROL
14_92932575	rs10130373	Kunkle et al., 2019	30820047	AD vs CONTROL
14_92932828	rs12881735	Kunkle et al., 2019	30820047	AD vs CONTROL
14_92932851	rs12880508	Kunkle et al., 2019	30820047	AD vs CONTROL
14_92933893	rs11160069	Kunkle et al., 2019	30820047	AD vs CONTROL
14_92934019	rs7154848	Kunkle et al., 2019	30820047	AD vs CONTROL
14_92934120	rs12590273	Kunkle et al., 2019	30820047	AD vs CONTROL
14_92934269	rs9323877	Kunkle et al., 2019	30820047	AD vs CONTROL
14_92934315	rs7154400	Kunkle et al., 2019	30820047	AD vs CONTROL
14_92934699	rs7154691	Kunkle et al., 2019	30820047	AD vs CONTROL
14_92934924	rs12893365	Kunkle et al., 2019	30820047	AD vs CONTROL
14_92935944	rs12878801	Kunkle et al., 2019	30820047	AD vs CONTROL
14_92936070	rs12882202	Kunkle et al., 2019	30820047	AD vs CONTROL
14_92936092	rs12883073	Kunkle et al., 2019	30820047	AD vs CONTROL
14_92936356	rs4497611	Kunkle et al., 2019	30820047	AD vs CONTROL
14_92936600	rs2896209	Kunkle et al., 2019	30820047	AD vs CONTROL
14_92936620	rs4406992	Kunkle et al., 2019	30820047	AD vs CONTROL
14_92936690	rs8008388	Kunkle et al., 2019	30820047	AD vs CONTROL
14_92936971	rs11623019	Kunkle et al., 2019	30820047	AD vs CONTROL
14_92936978	rs4904924	Kunkle et al., 2019	30820047	AD vs CONTROL
14_92937019	rs4904925	Kunkle et al., 2019	30820047	AD vs CONTROL
14_92937027	rs4904926	Kunkle et al., 2019	30820047	AD vs CONTROL
14_92937293	rs4904929	Kunkle et al., 2019	30820047	AD vs CONTROL
14_92938382	rs36026988	Kunkle et al., 2019	30820047	AD vs CONTROL
14_92938415	rs11160071	Kunkle et al., 2019	30820047	AD vs CONTROL
14_92938855	rs12590654	Kunkle et al., 2019	30820047	AD vs CONTROL
14_92957176	rs61977322	Kunkle et al., 2019	30820047	AD vs CONTROL
15_58892675	rs57282963	Kunkle et al., 2019	30820047	AD vs CONTROL
15_58893521	rs6494026	Kunkle et al., 2019	30820047	AD vs CONTROL
15_58893584	rs7171098	Kunkle et al., 2019	30820047	AD vs CONTROL
15_58906145	rs4275799	Kunkle et al., 2019	30820047	AD vs CONTROL
15_58906433	rs8035373	Kunkle et al., 2019	30820047	AD vs CONTROL
15_58907871	rs1469343	Kunkle et al., 2019	30820047	AD vs CONTROL
15_58914632	rs8043406	Kunkle et al., 2019	30820047	AD vs CONTROL
15_58920363	rs12900643	Kunkle et al., 2019	30820047	AD vs CONTROL
15_58921198	rs972801	Kunkle et al., 2019	30820047	AD vs CONTROL
15_58945671	rs28864995	Kunkle et al., 2019	30820047	AD vs CONTROL
15_58959273	rs1427281	Kunkle et al., 2019	30820047	AD vs CONTROL
15_58962987	rs714696	Kunkle et al., 2019	30820047	AD vs CONTROL
15_58966236	rs7183336	Kunkle et al., 2019	30820047	AD vs CONTROL
15_58967145	rs1834747	Kunkle et al., 2019	30820047	AD vs CONTROL
15_58969292	rs4775086	Kunkle et al., 2019	30820047	AD vs CONTROL
15_58972995	rs11854073	Kunkle et al., 2019	30820047	AD vs CONTROL
15_58974904	rs4775087	Kunkle et al., 2019	30820047	AD vs CONTROL
15_58982390	rs12439457	Kunkle et al., 2019	30820047	AD vs CONTROL
15_58983425	rs7161889	Kunkle et al., 2019	30820047	AD vs CONTROL
15_58983588	rs7163162	Kunkle et al., 2019	30820047	AD vs CONTROL
15_58985164	rs4774310	Kunkle et al., 2019	30820047	AD vs CONTROL
15_58985867	rs12911961	Kunkle et al., 2019	30820047	AD vs CONTROL
15_58985904	rs12911832	Kunkle et al., 2019	30820047	AD vs CONTROL
15_58986001	rs12912003	Kunkle et al., 2019	30820047	AD vs CONTROL
15_58993160	rs12148175	Kunkle et al., 2019	30820047	AD vs CONTROL
15_59000957	rs347117	Kunkle et al., 2019	30820047	AD vs CONTROL
15_59010362	rs56403110	Kunkle et al., 2019	30820047	AD vs CONTROL
15_59010383	rs72743100	Kunkle et al., 2019	30820047	AD vs CONTROL
15_59011063	rs7179540	Kunkle et al., 2019	30820047	AD vs CONTROL
15_59015888	rs6494035	Kunkle et al., 2019	30820047	AD vs CONTROL
15_59015961	rs6494036	Kunkle et al., 2019	30820047	AD vs CONTROL
15_59016315	rs6494037	Kunkle et al., 2019	30820047	AD vs CONTROL
15_59016431	rs2555356	Kunkle et al., 2019	30820047	AD vs CONTROL
15_59022615	rs442495	Kunkle et al., 2019	30820047	AD vs CONTROL
15_59034174	rs383902	Kunkle et al., 2019	30820047	AD vs CONTROL
15_59042012	rs653765	Kunkle et al., 2019	30820047	AD vs CONTROL
15_59042363	rs514049	Kunkle et al., 2019	30820047	AD vs CONTROL
15_59045774	rs593742	Kunkle et al., 2019	30820047	AD vs CONTROL
15_59046163	rs605928	Kunkle et al., 2019	30820047	AD vs CONTROL
15_59049021	rs640704	Kunkle et al., 2019	30820047	AD vs CONTROL
15_59050382	rs2250583	Kunkle et al., 2019	30820047	AD vs CONTROL
15_59052072	rs596379	Kunkle et al., 2019	30820047	AD vs CONTROL
15_59052210	rs585192	Kunkle et al., 2019	30820047	AD vs CONTROL
15_59053345	rs507801	Kunkle et al., 2019	30820047	AD vs CONTROL
15_59055810	rs572107	Kunkle et al., 2019	30820047	AD vs CONTROL
15_59057023	rs602602	Kunkle et al., 2019	30820047	AD vs CONTROL
15_59061142	rs650366	Kunkle et al., 2019	30820047	AD vs CONTROL
15_59063196	rs395601	Kunkle et al., 2019	30820047	AD vs CONTROL
15_59071176	rs379879	Kunkle et al., 2019	30820047	AD vs CONTROL
15_59073790	rs17190727	Kunkle et al., 2019	30820047	AD vs CONTROL
15_59074786	rs387812	Kunkle et al., 2019	30820047	AD vs CONTROL
15_59076272	rs688756	Kunkle et al., 2019	30820047	AD vs CONTROL
15_59076778	rs1648532	Kunkle et al., 2019	30820047	AD vs CONTROL
15_59077171	rs673813	Kunkle et al., 2019	30820047	AD vs CONTROL
15_59078502	rs411007	Kunkle et al., 2019	30820047	AD vs CONTROL
15_59079902	rs421829	Kunkle et al., 2019	30820047	AD vs CONTROL
15_59082959	rs347115	Kunkle et al., 2019	30820047	AD vs CONTROL
15_59086703	rs474875	Kunkle et al., 2019	30820047	AD vs CONTROL
15_59087115	rs2555357	Kunkle et al., 2019	30820047	AD vs CONTROL
15_59089512	rs2604453	Kunkle et al., 2019	30820047	AD vs CONTROL
15_59094329	rs72745027	Kunkle et al., 2019	30820047	AD vs CONTROL
15_59098732	rs2604454	Kunkle et al., 2019	30820047	AD vs CONTROL
15_59098773	rs682619	Kunkle et al., 2019	30820047	AD vs CONTROL
15_59103328	rs610877	Kunkle et al., 2019	30820047	AD vs CONTROL
15_59105571	rs452698	Kunkle et al., 2019	30820047	AD vs CONTROL
15_59113102	rs446126	Kunkle et al., 2019	30820047	AD vs CONTROL
15_59115922	rs618684	Kunkle et al., 2019	30820047	AD vs CONTROL
15_59115995	rs4775094	Kunkle et al., 2019	30820047	AD vs CONTROL
15_59120077	rs11071398	Kunkle et al., 2019	30820047	AD vs CONTROL
16_19706199	rs112324736	Kunkle et al., 2019	30820047	AD vs CONTROL
16_19707731	rs8063310	Kunkle et al., 2019	30820047	AD vs CONTROL
16_19708196	rs7187976	Kunkle et al., 2019	30820047	AD vs CONTROL
16_19709105	rs28415871	Kunkle et al., 2019	30820047	AD vs CONTROL
16_19709459	rs55781242	Kunkle et al., 2019	30820047	AD vs CONTROL
16_19709751	rs56100071	Kunkle et al., 2019	30820047	AD vs CONTROL
16_19709779	rs56108048	Kunkle et al., 2019	30820047	AD vs CONTROL
16_19710014	rs11859776	Kunkle et al., 2019	30820047	AD vs CONTROL
16_19710702	rs9935063	Kunkle et al., 2019	30820047	AD vs CONTROL
16_19711351	rs11646891	Kunkle et al., 2019	30820047	AD vs CONTROL
16_19711439	rs2239973	Kunkle et al., 2019	30820047	AD vs CONTROL
16_19711469	rs6497395	Kunkle et al., 2019	30820047	AD vs CONTROL
16_19713882	rs1544352	Kunkle et al., 2019	30820047	AD vs CONTROL
16_19714903	rs72769523	Kunkle et al., 2019	30820047	AD vs CONTROL
16_19718725	rs1016971	Kunkle et al., 2019	30820047	AD vs CONTROL
16_19719840	rs8044413	Kunkle et al., 2019	30820047	AD vs CONTROL
16_19719946	rs8044607	Kunkle et al., 2019	30820047	AD vs CONTROL
16_19720162	rs56064636	Kunkle et al., 2019	30820047	AD vs CONTROL
16_19720258	rs11641968	Kunkle et al., 2019	30820047	AD vs CONTROL
16_19721515	rs720176	Kunkle et al., 2019	30820047	AD vs CONTROL
16_19721731	rs720175	Kunkle et al., 2019	30820047	AD vs CONTROL
16_19721755	rs720174	Kunkle et al., 2019	30820047	AD vs CONTROL
16_19721806	rs720173	Kunkle et al., 2019	30820047	AD vs CONTROL
16_19722002	rs59522553	Kunkle et al., 2019	30820047	AD vs CONTROL
16_19722309	rs11644834	Kunkle et al., 2019	30820047	AD vs CONTROL
16_19722366	rs3829539	Kunkle et al., 2019	30820047	AD vs CONTROL
16_19723112	rs62024159	Kunkle et al., 2019	30820047	AD vs CONTROL
16_19724020	rs55996374	Kunkle et al., 2019	30820047	AD vs CONTROL
16_19724313	rs4782269	Kunkle et al., 2019	30820047	AD vs CONTROL
16_19725130	rs2074037	Kunkle et al., 2019	30820047	AD vs CONTROL
16_19726781	rs8060355	Kunkle et al., 2019	30820047	AD vs CONTROL
16_19727998	rs4780822	Kunkle et al., 2019	30820047	AD vs CONTROL
16_19728455	rs11645910	Kunkle et al., 2019	30820047	AD vs CONTROL
16_19728722	rs4782270	Kunkle et al., 2019	30820047	AD vs CONTROL
16_19729016	rs4782272	Kunkle et al., 2019	30820047	AD vs CONTROL
16_19730554	rs8063404	Kunkle et al., 2019	30820047	AD vs CONTROL
16_19733012	rs62024961	Kunkle et al., 2019	30820047	AD vs CONTROL
16_19733586	rs59193330	Kunkle et al., 2019	30820047	AD vs CONTROL
16_19734854	rs62024964	Kunkle et al., 2019	30820047	AD vs CONTROL
16_19735697	rs6497396	Kunkle et al., 2019	30820047	AD vs CONTROL
16_19735900	rs4780823	Kunkle et al., 2019	30820047	AD vs CONTROL
16_19737425	rs4780824	Kunkle et al., 2019	30820047	AD vs CONTROL
16_19738220	rs2106638	Kunkle et al., 2019	30820047	AD vs CONTROL
16_19739002	rs7206184	Kunkle et al., 2019	30820047	AD vs CONTROL
16_19740237	rs739564	Kunkle et al., 2019	30820047	AD vs CONTROL
16_19740243	rs739563	Kunkle et al., 2019	30820047	AD vs CONTROL
16_19741027	rs56112689	Kunkle et al., 2019	30820047	AD vs CONTROL
16_19741087	rs8056030	Kunkle et al., 2019	30820047	AD vs CONTROL
16_19741106	rs146914019	Kunkle et al., 2019	30820047	AD vs CONTROL
16_19742049	rs78731084	Kunkle et al., 2019	30820047	AD vs CONTROL
16_19742230	rs56344690	Kunkle et al., 2019	30820047	AD vs CONTROL
16_19743649	rs1858973	Kunkle et al., 2019	30820047	AD vs CONTROL
16_19745801	rs4780825	Kunkle et al., 2019	30820047	AD vs CONTROL
16_19746982	rs16972322	Kunkle et al., 2019	30820047	AD vs CONTROL
16_19747922	rs55687948	Kunkle et al., 2019	30820047	AD vs CONTROL
16_19749709	rs13331873	Kunkle et al., 2019	30820047	AD vs CONTROL
16_19750051	rs8055485	Kunkle et al., 2019	30820047	AD vs CONTROL
16_19750275	rs8056301	Kunkle et al., 2019	30820047	AD vs CONTROL
16_19751210	rs72769533	Kunkle et al., 2019	30820047	AD vs CONTROL
16_19753213	rs8053999	Kunkle et al., 2019	30820047	AD vs CONTROL
16_19753267	rs2354583	Kunkle et al., 2019	30820047	AD vs CONTROL
16_19753334	rs1858975	Kunkle et al., 2019	30820047	AD vs CONTROL
16_19753456	rs1858974	Kunkle et al., 2019	30820047	AD vs CONTROL
16_19756348	rs4782276	Kunkle et al., 2019	30820047	AD vs CONTROL
16_19757001	rs924815	Kunkle et al., 2019	30820047	AD vs CONTROL
16_19758885	rs4782277	Kunkle et al., 2019	30820047	AD vs CONTROL
16_19758962	rs4782278	Kunkle et al., 2019	30820047	AD vs CONTROL
16_19759007	rs4782279	Kunkle et al., 2019	30820047	AD vs CONTROL
16_19759575	rs4780826	Kunkle et al., 2019	30820047	AD vs CONTROL
16_19759622	rs4782280	Kunkle et al., 2019	30820047	AD vs CONTROL
16_19761858	rs8053400	Kunkle et al., 2019	30820047	AD vs CONTROL
16_19762935	rs16951276	Kunkle et al., 2019	30820047	AD vs CONTROL
16_19766034	rs6497401	Kunkle et al., 2019	30820047	AD vs CONTROL
16_19767129	rs8053136	Kunkle et al., 2019	30820047	AD vs CONTROL
16_19767373	rs7195053	Kunkle et al., 2019	30820047	AD vs CONTROL
16_19768047	rs11642322	Kunkle et al., 2019	30820047	AD vs CONTROL
16_19768340	rs62025012	Kunkle et al., 2019	30820047	AD vs CONTROL
16_19769394	rs6497402	Kunkle et al., 2019	30820047	AD vs CONTROL
16_19769823	rs4782281	Kunkle et al., 2019	30820047	AD vs CONTROL
16_19771182	rs11646817	Kunkle et al., 2019	30820047	AD vs CONTROL
16_19771577	rs11647001	Kunkle et al., 2019	30820047	AD vs CONTROL
16_19772076	rs11074407	Kunkle et al., 2019	30820047	AD vs CONTROL
16_19774713	rs8052404	Kunkle et al., 2019	30820047	AD vs CONTROL
16_19777197	rs72769541	Kunkle et al., 2019	30820047	AD vs CONTROL
16_19777231	rs72769543	Kunkle et al., 2019	30820047	AD vs CONTROL
16_19777237	rs72769544	Kunkle et al., 2019	30820047	AD vs CONTROL
16_19777705	rs2047889	Kunkle et al., 2019	30820047	AD vs CONTROL
16_19778575	rs2354584	Kunkle et al., 2019	30820047	AD vs CONTROL
16_19781960	rs8046628	Kunkle et al., 2019	30820047	AD vs CONTROL
16_19782653	rs34436552	Kunkle et al., 2019	30820047	AD vs CONTROL
16_19782802	rs28681321	Kunkle et al., 2019	30820047	AD vs CONTROL
16_19784691	rs1021865	Kunkle et al., 2019	30820047	AD vs CONTROL
16_19786373	rs13335860	Kunkle et al., 2019	30820047	AD vs CONTROL
16_19787411	rs8045761	Kunkle et al., 2019	30820047	AD vs CONTROL
16_19787949	rs56265490	Kunkle et al., 2019	30820047	AD vs CONTROL
16_19789307	rs56995898	Kunkle et al., 2019	30820047	AD vs CONTROL
16_19791663	rs9928277	Kunkle et al., 2019	30820047	AD vs CONTROL
16_19792515	rs62025018	Kunkle et al., 2019	30820047	AD vs CONTROL
16_19792534	rs62025019	Kunkle et al., 2019	30820047	AD vs CONTROL
16_19792598	rs9931167	Kunkle et al., 2019	30820047	AD vs CONTROL
16_19793011	rs9933567	Kunkle et al., 2019	30820047	AD vs CONTROL
16_19793980	rs4780828	Kunkle et al., 2019	30820047	AD vs CONTROL
16_19794347	rs13337451	Kunkle et al., 2019	30820047	AD vs CONTROL
16_19794374	rs7185335	Kunkle et al., 2019	30820047	AD vs CONTROL
16_19794703	rs11866204	Kunkle et al., 2019	30820047	AD vs CONTROL
16_19795409	rs11648873	Kunkle et al., 2019	30820047	AD vs CONTROL
16_19796343	rs7198630	Kunkle et al., 2019	30820047	AD vs CONTROL
16_19797129	rs13331681	Kunkle et al., 2019	30820047	AD vs CONTROL
16_19797878	rs9932521	Kunkle et al., 2019	30820047	AD vs CONTROL
16_19797969	rs62025024	Kunkle et al., 2019	30820047	AD vs CONTROL
16_19800133	rs6497404	Kunkle et al., 2019	30820047	AD vs CONTROL
16_19800213	rs7191155	Kunkle et al., 2019	30820047	AD vs CONTROL
16_19800973	rs62025025	Kunkle et al., 2019	30820047	AD vs CONTROL
16_19801023	rs72769553	Kunkle et al., 2019	30820047	AD vs CONTROL
16_19801230	rs7196070	Kunkle et al., 2019	30820047	AD vs CONTROL
16_19801849	rs13336271	Kunkle et al., 2019	30820047	AD vs CONTROL
16_19801861	rs7201818	Kunkle et al., 2019	30820047	AD vs CONTROL
16_19802014	rs7202651	Kunkle et al., 2019	30820047	AD vs CONTROL
16_19802764	rs1827604	Kunkle et al., 2019	30820047	AD vs CONTROL
16_19803199	rs13332674	Kunkle et al., 2019	30820047	AD vs CONTROL
16_19803846	rs8050872	Kunkle et al., 2019	30820047	AD vs CONTROL
16_19804085	rs8051226	Kunkle et al., 2019	30820047	AD vs CONTROL
16_19804256	rs8051848	Kunkle et al., 2019	30820047	AD vs CONTROL
16_19804370	rs28896609	Kunkle et al., 2019	30820047	AD vs CONTROL
16_19806164	rs9788912	Kunkle et al., 2019	30820047	AD vs CONTROL
16_19806252	rs7205592	Kunkle et al., 2019	30820047	AD vs CONTROL
16_19807767	rs8059618	Kunkle et al., 2019	30820047	AD vs CONTROL
16_19808163	rs7185636	Kunkle et al., 2019	30820047	AD vs CONTROL
16_19808609	rs34836825	Kunkle et al., 2019	30820047	AD vs CONTROL
16_19809695	rs4782284	Kunkle et al., 2019	30820047	AD vs CONTROL
16_19810584	rs8056192	Kunkle et al., 2019	30820047	AD vs CONTROL
16_19812885	rs9940178	Kunkle et al., 2019	30820047	AD vs CONTROL
16_19813605	rs9931211	Kunkle et al., 2019	30820047	AD vs CONTROL
16_19814744	rs11865116	Kunkle et al., 2019	30820047	AD vs CONTROL
16_19815228	rs60971311	Kunkle et al., 2019	30820047	AD vs CONTROL
16_19815411	rs9926151	Kunkle et al., 2019	30820047	AD vs CONTROL
16_19820241	rs11641590	Kunkle et al., 2019	30820047	AD vs CONTROL
16_19820694	rs11648129	Kunkle et al., 2019	30820047	AD vs CONTROL
16_19821557	rs62025047	Kunkle et al., 2019	30820047	AD vs CONTROL
16_19824165	rs11647196	Kunkle et al., 2019	30820047	AD vs CONTROL
16_19824493	rs11865403	Kunkle et al., 2019	30820047	AD vs CONTROL
16_19824638	rs950928	Kunkle et al., 2019	30820047	AD vs CONTROL
16_19826534	rs8056711	Kunkle et al., 2019	30820047	AD vs CONTROL
16_19829994	rs62025050	Kunkle et al., 2019	30820047	AD vs CONTROL
16_19829999	rs62025051	Kunkle et al., 2019	30820047	AD vs CONTROL
16_19830457	rs59009734	Kunkle et al., 2019	30820047	AD vs CONTROL
16_19832798	rs11642339	Kunkle et al., 2019	30820047	AD vs CONTROL
16_19841876	rs72769573	Kunkle et al., 2019	30820047	AD vs CONTROL
16_19843517	rs72769575	Kunkle et al., 2019	30820047	AD vs CONTROL
16_19844865	rs11641786	Kunkle et al., 2019	30820047	AD vs CONTROL
16_19847092	rs11644668	Kunkle et al., 2019	30820047	AD vs CONTROL
16_19855985	rs4780829	Kunkle et al., 2019	30820047	AD vs CONTROL
16_19858906	rs72769587	Kunkle et al., 2019	30820047	AD vs CONTROL
16_19859332	rs4782289	Kunkle et al., 2019	30820047	AD vs CONTROL
16_19859851	rs55909205	Kunkle et al., 2019	30820047	AD vs CONTROL
16_19864321	rs4780830	Kunkle et al., 2019	30820047	AD vs CONTROL
16_19864835	rs72769590	Kunkle et al., 2019	30820047	AD vs CONTROL
16_19866760	rs4782292	Kunkle et al., 2019	30820047	AD vs CONTROL
16_19867021	rs4782294	Kunkle et al., 2019	30820047	AD vs CONTROL
16_19871982	rs11865578	Kunkle et al., 2019	30820047	AD vs CONTROL
16_19874012	rs4782295	Kunkle et al., 2019	30820047	AD vs CONTROL
16_19876145	rs6497416	Kunkle et al., 2019	30820047	AD vs CONTROL
16_19883364	rs61742688	Kunkle et al., 2019	30820047	AD vs CONTROL
16_19892565	rs72771023	Kunkle et al., 2019	30820047	AD vs CONTROL
16_19904344	rs66674044	Kunkle et al., 2019	30820047	AD vs CONTROL
16_19905083	rs13335003	Kunkle et al., 2019	30820047	AD vs CONTROL
16_19910313	rs28588186	Kunkle et al., 2019	30820047	AD vs CONTROL
16_19916895	rs9941245	Kunkle et al., 2019	30820047	AD vs CONTROL
16_19919946	rs11640942	Kunkle et al., 2019	30820047	AD vs CONTROL
16_19926191	rs8055543	Kunkle et al., 2019	30820047	AD vs CONTROL
16_19927707	rs72771041	Kunkle et al., 2019	30820047	AD vs CONTROL
16_19932045	rs11640504	Kunkle et al., 2019	30820047	AD vs CONTROL
16_19933511	rs72771049	Kunkle et al., 2019	30820047	AD vs CONTROL
16_19933600	rs12444979	Kunkle et al., 2019	30820047	AD vs CONTROL
16_19935073	rs12446554	Kunkle et al., 2019	30820047	AD vs CONTROL
16_19935763	rs114285994	Kunkle et al., 2019	30820047	AD vs CONTROL
16_19942927	rs7204864	Kunkle et al., 2019	30820047	AD vs CONTROL
16_19944363	rs11639988	Kunkle et al., 2019	30820047	AD vs CONTROL
16_19975407	rs8054079	Kunkle et al., 2019	30820047	AD vs CONTROL
16_19975418	rs8054082	Kunkle et al., 2019	30820047	AD vs CONTROL
16_19977733	rs9938120	Kunkle et al., 2019	30820047	AD vs CONTROL
16_79355857	rs62039712	Kunkle et al., 2019	30820047	AD vs CONTROL
17_61419598	rs113515708	Kunkle et al., 2019	30820047	AD vs CONTROL
17_61499732	rs116112765	Kunkle et al., 2019	30820047	AD vs CONTROL
17_61500578	rs17631249	Kunkle et al., 2019	30820047	AD vs CONTROL
17_61500990	rs28369023	Kunkle et al., 2019	30820047	AD vs CONTROL
17_61503610	rs143867193	Kunkle et al., 2019	30820047	AD vs CONTROL
17_61510407	rs146351285	Kunkle et al., 2019	30820047	AD vs CONTROL
17_61516391	rs9906506	Kunkle et al., 2019	30820047	AD vs CONTROL
17_61520224	rs116901640	Kunkle et al., 2019	30820047	AD vs CONTROL
17_61522705	rs9912783	Kunkle et al., 2019	30820047	AD vs CONTROL
17_61526443	rs142306494	Kunkle et al., 2019	30820047	AD vs CONTROL
17_61526617	rs9916165	Kunkle et al., 2019	30820047	AD vs CONTROL
17_61526789	rs187015302	Kunkle et al., 2019	30820047	AD vs CONTROL
17_61528837	rs141740390	Kunkle et al., 2019	30820047	AD vs CONTROL
17_61529466	rs9898294	Kunkle et al., 2019	30820047	AD vs CONTROL
17_61536308	rs9896864	Kunkle et al., 2019	30820047	AD vs CONTROL
17_61538148	rs138190086	Kunkle et al., 2019	30820047	AD vs CONTROL
17_61543566	rs189894386	Kunkle et al., 2019	30820047	AD vs CONTROL
17_61557773	rs3730025	Kunkle et al., 2019	30820047	AD vs CONTROL
19_1028149	rs75364577	Kunkle et al., 2019	30820047	AD vs CONTROL
19_1039186	rs4807468	Kunkle et al., 2019	30820047	AD vs CONTROL
19_1039444	rs3795065	Kunkle et al., 2019	30820047	AD vs CONTROL
19_1040765	rs4147904	Kunkle et al., 2019	30820047	AD vs CONTROL
19_1042809	rs3764645	Kunkle et al., 2019	30820047	AD vs CONTROL
19_1043638	rs3752231	Kunkle et al., 2019	30820047	AD vs CONTROL
19_1043864	rs4622634	Kunkle et al., 2019	30820047	AD vs CONTROL
19_1046520	rs3764650	Kunkle et al., 2019	30820047	AD vs CONTROL
19_1047078	rs4147910	Kunkle et al., 2019	30820047	AD vs CONTROL
19_1047687	rs4147911	Kunkle et al., 2019	30820047	AD vs CONTROL
19_1048393	rs67027268	Kunkle et al., 2019	30820047	AD vs CONTROL
19_1050130	rs7408475	Kunkle et al., 2019	30820047	AD vs CONTROL
19_1056492	rs3752246	Kunkle et al., 2019	30820047	AD vs CONTROL
19_1062598	rs4147922	Kunkle et al., 2019	30820047	AD vs CONTROL
19_1063079	rs1968456	Kunkle et al., 2019	30820047	AD vs CONTROL
19_1063443	rs4147929	Kunkle et al., 2019	30820047	AD vs CONTROL
19_1064193	rs4147930	Kunkle et al., 2019	30820047	AD vs CONTROL
19_1064485	rs4147932	Kunkle et al., 2019	30820047	AD vs CONTROL
19_1065197	rs4147936	Kunkle et al., 2019	30820047	AD vs CONTROL
19_1065563	rs2242437	Kunkle et al., 2019	30820047	AD vs CONTROL
19_1073073	rs2072102	Kunkle et al., 2019	30820047	AD vs CONTROL
19_1073409	rs2074441	Kunkle et al., 2019	30820047	AD vs CONTROL
19_1074000	rs2074442	Kunkle et al., 2019	30820047	AD vs CONTROL
19_1074252	rs11084881	Kunkle et al., 2019	30820047	AD vs CONTROL
20_54980606	rs6024857	Kunkle et al., 2019	30820047	AD vs CONTROL
20_54982351	rs6014720	Kunkle et al., 2019	30820047	AD vs CONTROL
20_54983075	rs6069736	Kunkle et al., 2019	30820047	AD vs CONTROL
20_54984140	rs6024861	Kunkle et al., 2019	30820047	AD vs CONTROL
20_54984768	rs6064392	Kunkle et al., 2019	30820047	AD vs CONTROL
20_54986274	rs6127744	Kunkle et al., 2019	30820047	AD vs CONTROL
20_54987216	rs17462136	Kunkle et al., 2019	30820047	AD vs CONTROL
20_54988072	rs73156368	Kunkle et al., 2019	30820047	AD vs CONTROL
20_54989833	rs6014722	Kunkle et al., 2019	30820047	AD vs CONTROL
20_54995699	rs6069737	Kunkle et al., 2019	30820047	AD vs CONTROL
20_54997568	rs6024870	Kunkle et al., 2019	30820047	AD vs CONTROL
20_54998544	rs6014724	Kunkle et al., 2019	30820047	AD vs CONTROL
20_55003465	rs718022	Kunkle et al., 2019	30820047	AD vs CONTROL
20_55005224	rs56012565	Kunkle et al., 2019	30820047	AD vs CONTROL
20_55009854	rs6099146	Kunkle et al., 2019	30820047	AD vs CONTROL
20_55012992	rs76842328	Kunkle et al., 2019	30820047	AD vs CONTROL
20_55015166	rs927174	Kunkle et al., 2019	30820047	AD vs CONTROL
20_55018260	rs7274581	Kunkle et al., 2019	30820047	AD vs CONTROL
20_55018469	rs113902203	Kunkle et al., 2019	30820047	AD vs CONTROL
20_55020557	rs16979933	Kunkle et al., 2019	30820047	AD vs CONTROL
20_55020689	rs6024881	Kunkle et al., 2019	30820047	AD vs CONTROL
20_55021575	rs6069749	Kunkle et al., 2019	30820047	AD vs CONTROL
20_55024101	rs113221226	Kunkle et al., 2019	30820047	AD vs CONTROL
20_55025377	rs6024883	Kunkle et al., 2019	30820047	AD vs CONTROL
20_55040537	rs6064396	Kunkle et al., 2019	30820047	AD vs CONTROL
21_28146668	rs7276338	Kunkle et al., 2019	30820047	AD vs CONTROL
21_28147728	rs3017432	Kunkle et al., 2019	30820047	AD vs CONTROL
21_28148191	rs2830489	Kunkle et al., 2019	30820047	AD vs CONTROL
21_28154208	rs2830497	Kunkle et al., 2019	30820047	AD vs CONTROL
21_28156856	rs2830500	Kunkle et al., 2019	30820047	AD vs CONTROL
21_28161795	rs2830515	Kunkle et al., 2019	30820047	AD vs CONTROL
21_28166355	rs2830527	Kunkle et al., 2019	30820047	AD vs CONTROL
2_127826533	rs1060743	Moreno-Grau et al., 2019	31473137	AD vs CONTROL
2_127847930	rs35114168	Moreno-Grau et al., 2019	31473137	AD vs CONTROL
2_127865100	rs13032148	Moreno-Grau et al., 2019	31473137	AD vs CONTROL
2_127886158	rs13025717	Moreno-Grau et al., 2019	31473137	AD vs CONTROL
2_127886233	rs13025765	Moreno-Grau et al., 2019	31473137	AD vs CONTROL
2_127886371	rs12618593	Moreno-Grau et al., 2019	31473137	AD vs CONTROL
2_127886416	rs12617835	Moreno-Grau et al., 2019	31473137	AD vs CONTROL
2_127888757	rs11680911	Moreno-Grau et al., 2019	31473137	AD vs CONTROL
2_127889637	rs7561528	Moreno-Grau et al., 2019	31473137	AD vs CONTROL
2_127891427	rs4663105	Moreno-Grau et al., 2019	31473137	AD vs CONTROL
2_127892768	rs34779859	Moreno-Grau et al., 2019	31473137	AD vs CONTROL
2_127892810	rs6733839	Moreno-Grau et al., 2019	31473137	AD vs CONTROL
2_127894098	rs56368748	Moreno-Grau et al., 2019	31473137	AD vs CONTROL
2_127894484	rs730482	Moreno-Grau et al., 2019	31473137	AD vs CONTROL
2_127894615	rs744373	Moreno-Grau et al., 2019	31473137	AD vs CONTROL
5_74365872	rs61010914	Moreno-Grau et al., 2019	31473137	AD vs CONTROL
5_74368254	rs4704171	Moreno-Grau et al., 2019	31473137	AD vs CONTROL
5_74380959	rs55810502	Moreno-Grau et al., 2019	31473137	AD vs CONTROL
11_59902799	rs61901691	Moreno-Grau et al., 2019	31473137	AD vs CONTROL
11_59940599	rs7232	Moreno-Grau et al., 2019	31473137	AD vs CONTROL
11_85626157	rs72947601	Moreno-Grau et al., 2019	31473137	AD vs CONTROL
11_85626569	rs60185300	Moreno-Grau et al., 2019	31473137	AD vs CONTROL
11_85627108	rs7927222	Moreno-Grau et al., 2019	31473137	AD vs CONTROL
11_85670945	rs673751	Moreno-Grau et al., 2019	31473137	AD vs CONTROL
11_85681583	rs639012	Moreno-Grau et al., 2019	31473137	AD vs CONTROL
11_85682817	rs606505	Moreno-Grau et al., 2019	31473137	AD vs CONTROL
11_85689712	rs587038	Moreno-Grau et al., 2019	31473137	AD vs CONTROL
11_85691810	rs645299	Moreno-Grau et al., 2019	31473137	AD vs CONTROL
11_85717923	rs2508696	Moreno-Grau et al., 2019	31473137	AD vs CONTROL
11_85718231	rs602222	Moreno-Grau et al., 2019	31473137	AD vs CONTROL
11_85724661	rs636355	Moreno-Grau et al., 2019	31473137	AD vs CONTROL
11_85734010	rs676733	Moreno-Grau et al., 2019	31473137	AD vs CONTROL
11_85740409	rs609903	Moreno-Grau et al., 2019	31473137	AD vs CONTROL
11_85741130	rs682928	Moreno-Grau et al., 2019	31473137	AD vs CONTROL
11_85746037	rs561646	Moreno-Grau et al., 2019	31473137	AD vs CONTROL
11_85748386	rs1973630	Moreno-Grau et al., 2019	31473137	AD vs CONTROL
11_85750671	rs2508691	Moreno-Grau et al., 2019	31473137	AD vs CONTROL
11_85757589	rs677909	Moreno-Grau et al., 2019	31473137	AD vs CONTROL
11_85757613	rs659863	Moreno-Grau et al., 2019	31473137	AD vs CONTROL
11_85757617	rs677869	Moreno-Grau et al., 2019	31473137	AD vs CONTROL
11_85760028	rs694011	Moreno-Grau et al., 2019	31473137	AD vs CONTROL
11_85762244	rs669813	Moreno-Grau et al., 2019	31473137	AD vs CONTROL
11_85765298	rs493254	Moreno-Grau et al., 2019	31473137	AD vs CONTROL
11_85776544	rs867611	Moreno-Grau et al., 2019	31473137	AD vs CONTROL
11_85787824	rs536841	Moreno-Grau et al., 2019	31473137	AD vs CONTROL
11_85788351	rs541458	Moreno-Grau et al., 2019	31473137	AD vs CONTROL
11_85794542	rs535590	Moreno-Grau et al., 2019	31473137	AD vs CONTROL
11_85794760	rs683912	Moreno-Grau et al., 2019	31473137	AD vs CONTROL
11_85794761	rs534128	Moreno-Grau et al., 2019	31473137	AD vs CONTROL
11_85795524	rs565719	Moreno-Grau et al., 2019	31473137	AD vs CONTROL
11_85795950	rs480781	Moreno-Grau et al., 2019	31473137	AD vs CONTROL
11_85798020	rs631639	Moreno-Grau et al., 2019	31473137	AD vs CONTROL
11_85800279	rs561655	Moreno-Grau et al., 2019	31473137	AD vs CONTROL
11_85809825	rs645293	Moreno-Grau et al., 2019	31473137	AD vs CONTROL
11_85811238	rs542126	Moreno-Grau et al., 2019	31473137	AD vs CONTROL
11_85811364	rs526904	Moreno-Grau et al., 2019	31473137	AD vs CONTROL
11_85811696	rs566975	Moreno-Grau et al., 2019	31473137	AD vs CONTROL
11_85812210	rs497816	Moreno-Grau et al., 2019	31473137	AD vs CONTROL
11_85814486	rs586274	Moreno-Grau et al., 2019	31473137	AD vs CONTROL
11_85815030	rs1237999	Moreno-Grau et al., 2019	31473137	AD vs CONTROL
11_85820077	rs543293	Moreno-Grau et al., 2019	31473137	AD vs CONTROL
11_85824859	rs659023	Moreno-Grau et al., 2019	31473137	AD vs CONTROL
11_85828548	rs598726	Moreno-Grau et al., 2019	31473137	AD vs CONTROL
11_85828551	rs474479	Moreno-Grau et al., 2019	31473137	AD vs CONTROL
11_85830157	rs567075	Moreno-Grau et al., 2019	31473137	AD vs CONTROL
11_85831246	rs573167	Moreno-Grau et al., 2019	31473137	AD vs CONTROL
11_85831541	rs471470	Moreno-Grau et al., 2019	31473137	AD vs CONTROL
11_85831690	rs472486	Moreno-Grau et al., 2019	31473137	AD vs CONTROL
11_85832424	rs519961	Moreno-Grau et al., 2019	31473137	AD vs CONTROL
11_85845473	rs7938634	Moreno-Grau et al., 2019	31473137	AD vs CONTROL
11_85856187	rs7110631	Moreno-Grau et al., 2019	31473137	AD vs CONTROL
11_85858538	rs7941541	Moreno-Grau et al., 2019	31473137	AD vs CONTROL
11_85867875	rs10792832	Moreno-Grau et al., 2019	31473137	AD vs CONTROL
11_85868640	rs3851179	Moreno-Grau et al., 2019	31473137	AD vs CONTROL
19_45149613	rs56261258	Moreno-Grau et al., 2019	31473137	AD vs CONTROL
19_45165912	rs714948	Moreno-Grau et al., 2019	31473137	AD vs CONTROL
19_45176557	rs142034848	Moreno-Grau et al., 2019	31473137	AD vs CONTROL
19_45188429	rs2965156	Moreno-Grau et al., 2019	31473137	AD vs CONTROL
19_45196964	rs151330717	Moreno-Grau et al., 2019	31473137	AD vs CONTROL
19_45217784	rs74862042	Moreno-Grau et al., 2019	31473137	AD vs CONTROL
19_45217859	rs76419583	Moreno-Grau et al., 2019	31473137	AD vs CONTROL
19_45217910	rs75573995	Moreno-Grau et al., 2019	31473137	AD vs CONTROL
19_45217990	rs75972892	Moreno-Grau et al., 2019	31473137	AD vs CONTROL
19_45218266	rs77229005	Moreno-Grau et al., 2019	31473137	AD vs CONTROL
19_45218971	rs1137572	Moreno-Grau et al., 2019	31473137	AD vs CONTROL
19_45219011	rs1137571	Moreno-Grau et al., 2019	31473137	AD vs CONTROL
19_45219015	rs3201345	Moreno-Grau et al., 2019	31473137	AD vs CONTROL
19_45219369	rs57172082	Moreno-Grau et al., 2019	31473137	AD vs CONTROL
19_45219462	rs60248451	Moreno-Grau et al., 2019	31473137	AD vs CONTROL
19_45219486	rs74561933	Moreno-Grau et al., 2019	31473137	AD vs CONTROL
19_45219634	rs113670196	Moreno-Grau et al., 2019	31473137	AD vs CONTROL
19_45220896	rs11881756	Moreno-Grau et al., 2019	31473137	AD vs CONTROL
19_45221537	rs56198711	Moreno-Grau et al., 2019	31473137	AD vs CONTROL
19_45221767	rs79638902	Moreno-Grau et al., 2019	31473137	AD vs CONTROL
19_45222789	rs73037426	Moreno-Grau et al., 2019	31473137	AD vs CONTROL
19_45223490	rs111740474	Moreno-Grau et al., 2019	31473137	AD vs CONTROL
19_45225345	rs2965109	Moreno-Grau et al., 2019	31473137	AD vs CONTROL
19_45225973	rs2927487	Moreno-Grau et al., 2019	31473137	AD vs CONTROL
19_45227742	rs7254776	Moreno-Grau et al., 2019	31473137	AD vs CONTROL
19_45231821	rs1551891	Moreno-Grau et al., 2019	31473137	AD vs CONTROL
19_45232161	rs62117160	Moreno-Grau et al., 2019	31473137	AD vs CONTROL
19_45233343	rs8104548	Moreno-Grau et al., 2019	31473137	AD vs CONTROL
19_45236729	rs2927434	Moreno-Grau et al., 2019	31473137	AD vs CONTROL
19_45237812	rs2965101	Moreno-Grau et al., 2019	31473137	AD vs CONTROL
19_45239185	rs2927436	Moreno-Grau et al., 2019	31473137	AD vs CONTROL
19_45239536	rs62117162	Moreno-Grau et al., 2019	31473137	AD vs CONTROL
19_45240584	rs55923289	Moreno-Grau et al., 2019	31473137	AD vs CONTROL
19_45241638	rs2927437	Moreno-Grau et al., 2019	31473137	AD vs CONTROL
19_45242107	rs2927438	Moreno-Grau et al., 2019	31473137	AD vs CONTROL
19_45242173	rs1531517	Moreno-Grau et al., 2019	31473137	AD vs CONTROL
19_45242740	rs2927439	Moreno-Grau et al., 2019	31473137	AD vs CONTROL
19_45242967	rs62117204	Moreno-Grau et al., 2019	31473137	AD vs CONTROL
19_45247048	rs4803748	Moreno-Grau et al., 2019	31473137	AD vs CONTROL
19_45247627	rs4803750	Moreno-Grau et al., 2019	31473137	AD vs CONTROL
19_45249509	rs115785198	Moreno-Grau et al., 2019	31473137	AD vs CONTROL
19_45249661	rs12459810	Moreno-Grau et al., 2019	31473137	AD vs CONTROL
19_45251156	rs2965169	Moreno-Grau et al., 2019	31473137	AD vs CONTROL
19_45253104	rs8100239	Moreno-Grau et al., 2019	31473137	AD vs CONTROL
19_45253582	rs8100197	Moreno-Grau et al., 2019	31473137	AD vs CONTROL
19_45254168	rs8103315	Moreno-Grau et al., 2019	31473137	AD vs CONTROL
19_45255266	rs62117205	Moreno-Grau et al., 2019	31473137	AD vs CONTROL
19_45255679	rs62117206	Moreno-Grau et al., 2019	31473137	AD vs CONTROL
19_45284627	rs80168591	Moreno-Grau et al., 2019	31473137	AD vs CONTROL
19_45296364	rs112450640	Moreno-Grau et al., 2019	31473137	AD vs CONTROL
19_45301924	rs2965113	Moreno-Grau et al., 2019	31473137	AD vs CONTROL
19_45301942	rs2967669	Moreno-Grau et al., 2019	31473137	AD vs CONTROL
[truncated: 1,213 more rows]

## Sheet: S2 GTEx AD
SNP_id	ID	gene_id	symbol	tss_distance	pval_nominal	slope	pval_nominal_threshold
11_47394305	rs896817	ENSG00000175220.7	ARHGAP1	672156	2.0617e-06	0.342729	1.91393e-05
11_47416746	rs1377416	ENSG00000175220.7	ARHGAP1	694597	2.0617e-06	0.342729	1.91393e-05
11_47418953	rs874896	ENSG00000175220.7	ARHGAP1	696804	4.04219e-06	0.329043	1.91393e-05
11_47419663	rs1534576	ENSG00000175220.7	ARHGAP1	697514	4.04219e-06	0.329043	1.91393e-05
11_47423340	rs10769264	ENSG00000175220.7	ARHGAP1	701191	4.04219e-06	0.329043	1.91393e-05
11_47424931	rs10838705	ENSG00000175220.7	ARHGAP1	702782	4.04219e-06	0.329043	1.91393e-05
11_47429904	rs7947450	ENSG00000175220.7	ARHGAP1	707755	3.96619e-06	0.329129	1.91393e-05
11_47430599	rs11039225	ENSG00000175220.7	ARHGAP1	708450	4.04219e-06	0.329043	1.91393e-05
11_47432725	rs10742802	ENSG00000175220.7	ARHGAP1	710576	4.04219e-06	0.329043	1.91393e-05
11_47440758	rs2293579	ENSG00000175220.7	ARHGAP1	718609	1.01159e-05	0.320121	1.91393e-05
11_47447346	rs10838709	ENSG00000175220.7	ARHGAP1	725197	4.04219e-06	0.329043	1.91393e-05
11_47449072	rs12292911	ENSG00000175220.7	ARHGAP1	726923	4.04219e-06	0.329043	1.91393e-05
11_47461783	rs7103648	ENSG00000175220.7	ARHGAP1	739634	4.04219e-06	0.329043	1.91393e-05
16_19706199	rs112324736	ENSG00000103550.9	KNOP1	-22817	1.59517e-12	0.942509	6.39724e-06
16_19707731	rs8063310	ENSG00000103550.9	KNOP1	-21285	2.61601e-11	0.906286	6.39724e-06
16_19708196	rs7187976	ENSG00000103550.9	KNOP1	-20820	2.61601e-11	0.906286	6.39724e-06
16_19709105	rs28415871	ENSG00000103550.9	KNOP1	-19911	2.61601e-11	0.906286	6.39724e-06
16_19709459	rs55781242	ENSG00000103550.9	KNOP1	-19557	1.0591e-12	0.940732	6.39724e-06
16_19709751	rs56100071	ENSG00000103550.9	KNOP1	-19265	2.09338e-12	0.951727	6.39724e-06
16_19709779	rs56108048	ENSG00000103550.9	KNOP1	-19237	1.0591e-12	0.940732	6.39724e-06
16_19710014	rs11859776	ENSG00000103550.9	KNOP1	-19002	2.61601e-11	0.906286	6.39724e-06
16_19710702	rs9935063	ENSG00000103550.9	KNOP1	-18314	2.61601e-11	0.906286	6.39724e-06
16_19711351	rs11646891	ENSG00000103550.9	KNOP1	-17665	1.0591e-12	0.940732	6.39724e-06
16_19711439	rs2239973	ENSG00000103550.9	KNOP1	-17577	3.20395e-11	0.883142	6.39724e-06
16_19711469	rs6497395	ENSG00000103550.9	KNOP1	-17547	2.61601e-11	0.906286	6.39724e-06
16_19713882	rs1544352	ENSG00000103550.9	KNOP1	-15134	2.61601e-11	0.906286	6.39724e-06
16_19714903	rs72769523	ENSG00000103550.9	KNOP1	-14113	1.78015e-11	0.909894	6.39724e-06
16_19718725	rs1016971	ENSG00000103550.9	KNOP1	-10291	1.0591e-12	0.940732	6.39724e-06
16_19719840	rs8044413	ENSG00000103550.9	KNOP1	-9176	2.24496e-07	0.865844	6.39724e-06
16_19719946	rs8044607	ENSG00000103550.9	KNOP1	-9070	2.09338e-12	0.951727	6.39724e-06
16_19720162	rs56064636	ENSG00000103550.9	KNOP1	-8854	2.41852e-13	0.938982	6.39724e-06
16_19720258	rs11641968	ENSG00000103550.9	KNOP1	-8758	2.41852e-13	0.938982	6.39724e-06
16_19721515	rs720176	ENSG00000103550.9	KNOP1	-7501	2.41852e-13	0.938982	6.39724e-06
16_19721731	rs720175	ENSG00000103550.9	KNOP1	-7285	6.45643e-13	0.910466	6.39724e-06
16_19721755	rs720174	ENSG00000103550.9	KNOP1	-7261	2.41852e-13	0.938982	6.39724e-06
16_19721806	rs720173	ENSG00000103550.9	KNOP1	-7210	2.09338e-12	0.951727	6.39724e-06
16_19722002	rs59522553	ENSG00000103550.9	KNOP1	-7014	2.61601e-11	0.906286	6.39724e-06
16_19722309	rs11644834	ENSG00000103550.9	KNOP1	-6707	2.61601e-11	0.906286	6.39724e-06
16_19722366	rs3829539	ENSG00000103550.9	KNOP1	-6650	2.09338e-12	0.951727	6.39724e-06
16_19723112	rs62024159	ENSG00000103550.9	KNOP1	-5904	2.41852e-13	0.938982	6.39724e-06
16_19724020	rs55996374	ENSG00000103550.9	KNOP1	-4996	2.41852e-13	0.938982	6.39724e-06
16_19724313	rs4782269	ENSG00000103550.9	KNOP1	-4703	2.61601e-11	0.906286	6.39724e-06
16_19725130	rs2074037	ENSG00000103550.9	KNOP1	-3886	2.41852e-13	0.938982	6.39724e-06
16_19726781	rs8060355	ENSG00000103550.9	KNOP1	-2235	7.42283e-11	0.888651	6.39724e-06
16_19727998	rs4780822	ENSG00000103550.9	KNOP1	-1018	7.60589e-10	0.820357	6.39724e-06
16_19728455	rs11645910	ENSG00000103550.9	KNOP1	-561	2.61601e-11	0.906286	6.39724e-06
16_19728722	rs4782270	ENSG00000103550.9	KNOP1	-294	2.61601e-11	0.906286	6.39724e-06
16_19729016	rs4782272	ENSG00000103550.9	KNOP1	0	1.67189e-10	0.826095	6.39724e-06
16_19730554	rs8063404	ENSG00000103550.9	KNOP1	1538	4.69533e-10	0.802203	6.39724e-06
16_19733012	rs62024961	ENSG00000103550.9	KNOP1	3996	4.69533e-10	0.802203	6.39724e-06
16_19733586	rs59193330	ENSG00000103550.9	KNOP1	4570	2.61601e-11	0.906286	6.39724e-06
16_19734854	rs62024964	ENSG00000103550.9	KNOP1	5838	2.61601e-11	0.906286	6.39724e-06
16_19735697	rs6497396	ENSG00000103550.9	KNOP1	6681	2.61601e-11	0.906286	6.39724e-06
16_19735900	rs4780823	ENSG00000261195.1	NA	-41521	2.50108e-06	-0.483017	7.05936e-06
16_19735900	rs4780823	ENSG00000103550.9	KNOP1	6884	1.18323e-08	0.781849	6.39724e-06
16_19737425	rs4780824	ENSG00000103550.9	KNOP1	8409	4.69533e-10	0.802203	6.39724e-06
16_19738220	rs2106638	ENSG00000103550.9	KNOP1	9204	2.24496e-07	0.865844	6.39724e-06
16_19739002	rs7206184	ENSG00000103550.9	KNOP1	9986	4.69533e-10	0.802203	6.39724e-06
16_19740237	rs739564	ENSG00000103550.9	KNOP1	11221	2.61601e-11	0.906286	6.39724e-06
16_19740243	rs739563	ENSG00000103550.9	KNOP1	11227	4.69533e-10	0.802203	6.39724e-06
16_19741027	rs56112689	ENSG00000103550.9	KNOP1	12011	4.03687e-11	0.963022	6.39724e-06
16_19741087	rs8056030	ENSG00000103550.9	KNOP1	12071	2.90245e-11	0.934491	6.39724e-06
16_19741106	rs146914019	ENSG00000103550.9	KNOP1	12090	4.51677e-10	0.83111	6.39724e-06
16_19742230	rs56344690	ENSG00000103550.9	KNOP1	13214	9.92304e-07	0.806694	6.39724e-06
16_19743649	rs1858973	ENSG00000103550.9	KNOP1	14633	4.69533e-10	0.802203	6.39724e-06
16_19746982	rs16972322	ENSG00000103550.9	KNOP1	17966	3.67401e-12	0.944464	6.39724e-06
16_19747922	rs55687948	ENSG00000103550.9	KNOP1	18906	4.69533e-10	0.802203	6.39724e-06
16_19749709	rs13331873	ENSG00000103550.9	KNOP1	20693	2.61601e-11	0.906286	6.39724e-06
16_19750051	rs8055485	ENSG00000103550.9	KNOP1	21035	4.69533e-10	0.802203	6.39724e-06
16_19750275	rs8056301	ENSG00000103550.9	KNOP1	21259	2.61601e-11	0.906286	6.39724e-06
16_19751210	rs72769533	ENSG00000103550.9	KNOP1	22194	2.24496e-07	0.865844	6.39724e-06
16_19753213	rs8053999	ENSG00000103550.9	KNOP1	24197	2.61601e-11	0.906286	6.39724e-06
16_19753267	rs2354583	ENSG00000103550.9	KNOP1	24251	2.61601e-11	0.906286	6.39724e-06
16_19753334	rs1858975	ENSG00000103550.9	KNOP1	24318	2.61601e-11	0.906286	6.39724e-06
16_19753456	rs1858974	ENSG00000103550.9	KNOP1	24440	2.61601e-11	0.906286	6.39724e-06
16_19756348	rs4782276	ENSG00000103550.9	KNOP1	27332	6.5494e-10	0.846568	6.39724e-06
16_19757001	rs924815	ENSG00000103550.9	KNOP1	27985	6.5494e-10	0.846568	6.39724e-06
16_19758885	rs4782277	ENSG00000103550.9	KNOP1	29869	2.61601e-11	0.906286	6.39724e-06
16_19758962	rs4782278	ENSG00000103550.9	KNOP1	29946	4.69533e-10	0.802203	6.39724e-06
16_19759007	rs4782279	ENSG00000103550.9	KNOP1	29991	2.61601e-11	0.906286	6.39724e-06
16_19759575	rs4780826	ENSG00000103550.9	KNOP1	30559	1.56697e-10	0.86167	6.39724e-06
16_19759622	rs4782280	ENSG00000103550.9	KNOP1	30606	2.61601e-11	0.906286	6.39724e-06
16_19761858	rs8053400	ENSG00000103550.9	KNOP1	32842	1.83863e-11	0.911223	6.39724e-06
16_19762935	rs16951276	ENSG00000103550.9	KNOP1	33919	4.69533e-10	0.802203	6.39724e-06
16_19766034	rs6497401	ENSG00000103550.9	KNOP1	37018	1.56697e-10	0.86167	6.39724e-06
16_19767129	rs8053136	ENSG00000103550.9	KNOP1	38113	6.5494e-10	0.846568	6.39724e-06
16_19767373	rs7195053	ENSG00000103550.9	KNOP1	38357	2.61601e-11	0.906286	6.39724e-06
16_19768047	rs11642322	ENSG00000103550.9	KNOP1	39031	1.56697e-10	0.86167	6.39724e-06
16_19768340	rs62025012	ENSG00000103550.9	KNOP1	39324	3.67401e-12	0.944464	6.39724e-06
16_19769394	rs6497402	ENSG00000103550.9	KNOP1	40378	2.61601e-11	0.906286	6.39724e-06
16_19769823	rs4782281	ENSG00000103550.9	KNOP1	40807	2.61601e-11	0.906286	6.39724e-06
16_19771182	rs11646817	ENSG00000103550.9	KNOP1	42166	1.56697e-10	0.86167	6.39724e-06
16_19771577	rs11647001	ENSG00000103550.9	KNOP1	42561	4.69533e-10	0.802203	6.39724e-06
16_19772076	rs11074407	ENSG00000103550.9	KNOP1	43060	2.61601e-11	0.906286	6.39724e-06
16_19774713	rs8052404	ENSG00000103550.9	KNOP1	45697	2.61601e-11	0.906286	6.39724e-06
16_19777197	rs72769541	ENSG00000103550.9	KNOP1	48181	1.56697e-10	0.86167	6.39724e-06
16_19777231	rs72769543	ENSG00000103550.9	KNOP1	48215	3.67401e-12	0.944464	6.39724e-06
16_19777237	rs72769544	ENSG00000103550.9	KNOP1	48221	3.67401e-12	0.944464	6.39724e-06
16_19777705	rs2047889	ENSG00000103550.9	KNOP1	48689	2.43595e-10	0.8582	6.39724e-06
16_19778575	rs2354584	ENSG00000103550.9	KNOP1	49559	3.30591e-06	0.797829	6.39724e-06
16_19781960	rs8046628	ENSG00000261195.1	NA	4539	2.50108e-06	-0.483017	7.05936e-06
16_19781960	rs8046628	ENSG00000103550.9	KNOP1	52944	1.18323e-08	0.781849	6.39724e-06
16_19782653	rs34436552	ENSG00000103550.9	KNOP1	53637	3.67401e-12	0.944464	6.39724e-06
16_19782802	rs28681321	ENSG00000103550.9	KNOP1	53786	1.67189e-10	0.826095	6.39724e-06
16_19784691	rs1021865	ENSG00000103550.9	KNOP1	55675	2.61601e-11	0.906286	6.39724e-06
16_19786373	rs13335860	ENSG00000103550.9	KNOP1	57357	1.67189e-10	0.826095	6.39724e-06
16_19787411	rs8045761	ENSG00000103550.9	KNOP1	58395	2.61601e-11	0.906286	6.39724e-06
16_19787949	rs56265490	ENSG00000103550.9	KNOP1	58933	3.67401e-12	0.944464	6.39724e-06
16_19789307	rs56995898	ENSG00000103550.9	KNOP1	60291	2.61601e-11	0.906286	6.39724e-06
16_19791663	rs9928277	ENSG00000103550.9	KNOP1	62647	1.67189e-10	0.826095	6.39724e-06
16_19792515	rs62025018	ENSG00000103550.9	KNOP1	63499	3.67401e-12	0.944464	6.39724e-06
16_19792534	rs62025019	ENSG00000103550.9	KNOP1	63518	3.67401e-12	0.944464	6.39724e-06
16_19792598	rs9931167	ENSG00000103550.9	KNOP1	63582	1.67189e-10	0.826095	6.39724e-06
16_19793011	rs9933567	ENSG00000103550.9	KNOP1	63995	2.61601e-11	0.906286	6.39724e-06
16_19793980	rs4780828	ENSG00000103550.9	KNOP1	64964	2.61601e-11	0.906286	6.39724e-06
16_19794347	rs13337451	ENSG00000103550.9	KNOP1	65331	1.69403e-08	0.790334	6.39724e-06
16_19794374	rs7185335	ENSG00000103550.9	KNOP1	65358	5.16991e-12	0.939077	6.39724e-06
16_19794703	rs11866204	ENSG00000103550.9	KNOP1	65687	2.61601e-11	0.906286	6.39724e-06
16_19795409	rs11648873	ENSG00000103550.9	KNOP1	66393	1.67189e-10	0.826095	6.39724e-06
16_19796343	rs7198630	ENSG00000103550.9	KNOP1	67327	3.67401e-12	0.944464	6.39724e-06
16_19797129	rs13331681	ENSG00000103550.9	KNOP1	68113	1.67189e-10	0.826095	6.39724e-06
16_19797878	rs9932521	ENSG00000103550.9	KNOP1	68862	2.61601e-11	0.906286	6.39724e-06
16_19797969	rs62025024	ENSG00000103550.9	KNOP1	68953	3.67401e-12	0.944464	6.39724e-06
16_19800133	rs6497404	ENSG00000103550.9	KNOP1	71117	2.45929e-12	0.918546	6.39724e-06
16_19800213	rs7191155	ENSG00000103550.9	KNOP1	71197	3.67401e-12	0.944464	6.39724e-06
16_19800973	rs62025025	ENSG00000103550.9	KNOP1	71957	2.85239e-09	0.794295	6.39724e-06
16_19801023	rs72769553	ENSG00000103550.9	KNOP1	72007	3.30591e-06	0.797829	6.39724e-06
16_19801230	rs7196070	ENSG00000103550.9	KNOP1	72214	2.61601e-11	0.906286	6.39724e-06
16_19801849	rs13336271	ENSG00000103550.9	KNOP1	72833	2.61601e-11	0.906286	6.39724e-06
16_19801861	rs7201818	ENSG00000103550.9	KNOP1	72845	2.61601e-11	0.906286	6.39724e-06
16_19802014	rs7202651	ENSG00000103550.9	KNOP1	72998	1.59517e-12	0.942509	6.39724e-06
16_19802764	rs1827604	ENSG00000103550.9	KNOP1	73748	2.61601e-11	0.906286	6.39724e-06
16_19803199	rs13332674	ENSG00000103550.9	KNOP1	74183	2.09338e-12	0.951727	6.39724e-06
16_19803846	rs8050872	ENSG00000103550.9	KNOP1	74830	4.07272e-11	0.900314	6.39724e-06
16_19804085	rs8051226	ENSG00000103550.9	KNOP1	75069	5.16112e-12	0.913046	6.39724e-06
16_19804256	rs8051848	ENSG00000103550.9	KNOP1	75240	2.61601e-11	0.906286	6.39724e-06
16_19804370	rs28896609	ENSG00000103550.9	KNOP1	75354	2.09338e-12	0.951727	6.39724e-06
16_19806164	rs9788912	ENSG00000103550.9	KNOP1	77148	2.09338e-12	0.951727	6.39724e-06
16_19806252	rs7205592	ENSG00000103550.9	KNOP1	77236	2.61601e-11	0.906286	6.39724e-06
16_19807767	rs8059618	ENSG00000103550.9	KNOP1	78751	2.61601e-11	0.906286	6.39724e-06
16_19808163	rs7185636	ENSG00000103550.9	KNOP1	79147	2.61601e-11	0.906286	6.39724e-06
16_19808609	rs34836825	ENSG00000103550.9	KNOP1	79593	2.61601e-11	0.906286	6.39724e-06
16_19809695	rs4782284	ENSG00000103550.9	KNOP1	80679	1.50902e-08	0.765885	6.39724e-06
16_19809695	rs4782284	ENSG00000261195.1	NA	32274	4.45975e-06	-0.465643	7.05936e-06
16_19812885	rs9940178	ENSG00000103550.9	KNOP1	83869	2.45929e-12	0.918546	6.39724e-06
16_19813605	rs9931211	ENSG00000103550.9	KNOP1	84589	2.09338e-12	0.951727	6.39724e-06
16_19814744	rs11865116	ENSG00000103550.9	KNOP1	85728	2.61601e-11	0.906286	6.39724e-06
16_19815228	rs60971311	ENSG00000103550.9	KNOP1	86212	2.45929e-12	0.918546	6.39724e-06
16_19815411	rs9926151	ENSG00000103550.9	KNOP1	86395	2.45929e-12	0.918546	6.39724e-06
16_19820241	rs11641590	ENSG00000103550.9	KNOP1	91225	3.67401e-12	0.944464	6.39724e-06
16_19820694	rs11648129	ENSG00000103550.9	KNOP1	91678	3.67401e-12	0.944464	6.39724e-06
16_19821557	rs62025047	ENSG00000103550.9	KNOP1	92541	2.09338e-12	0.951727	6.39724e-06
16_19824165	rs11647196	ENSG00000103550.9	KNOP1	95149	3.88692e-10	0.909055	6.39724e-06
16_19824493	rs11865403	ENSG00000103550.9	KNOP1	95477	2.09338e-12	0.951727	6.39724e-06
16_19824638	rs950928	ENSG00000103550.9	KNOP1	95622	1.41694e-10	0.886747	6.39724e-06
16_19826534	rs8056711	ENSG00000103550.9	KNOP1	97518	1.97975e-09	0.853664	6.39724e-06
16_19829994	rs62025050	ENSG00000103550.9	KNOP1	100978	6.5494e-10	0.846568	6.39724e-06
16_19829999	rs62025051	ENSG00000103550.9	KNOP1	100983	2.09338e-12	0.951727	6.39724e-06
16_19830457	rs59009734	ENSG00000103550.9	KNOP1	101441	1.41694e-10	0.886747	6.39724e-06
19_45149613	rs56261258	ENSG00000186567.8	CEACAM19	-20614	1.2976e-06	0.667727	6.00227e-06
19_45165912	rs714948	ENSG00000186567.8	CEACAM19	-4315	1.2976e-06	0.667727	6.00227e-06
19_45217859	rs76419583	ENSG00000266903.1	NA	-4172	3.24423e-07	0.910411	6.52986e-06
19_45217910	rs75573995	ENSG00000266903.1	NA	-4121	3.24423e-07	0.910411	6.52986e-06
19_45217990	rs75972892	ENSG00000266903.1	NA	-4041	3.24423e-07	0.910411	6.52986e-06
19_45218266	rs77229005	ENSG00000266903.1	NA	-3765	3.24423e-07	0.910411	6.52986e-06
19_45218971	rs1137572	ENSG00000266903.1	NA	-3060	3.24423e-07	0.910411	6.52986e-06
19_45219011	rs1137571	ENSG00000266903.1	NA	-3020	3.24423e-07	0.910411	6.52986e-06
19_45219015	rs3201345	ENSG00000266903.1	NA	-3016	3.24423e-07	0.910411	6.52986e-06
19_45219369	rs57172082	ENSG00000266903.1	NA	-2662	3.24423e-07	0.910411	6.52986e-06
19_45219462	rs60248451	ENSG00000266903.1	NA	-2569	3.24423e-07	0.910411	6.52986e-06
19_45219486	rs74561933	ENSG00000266903.1	NA	-2545	3.24423e-07	0.910411	6.52986e-06
19_45219634	rs113670196	ENSG00000266903.1	NA	-2397	6.39244e-06	0.87527	6.52986e-06
19_45221537	rs56198711	ENSG00000266903.1	NA	-494	9.23974e-07	1.03489	6.52986e-06
19_45221767	rs79638902	ENSG00000266903.1	NA	-264	4.07016e-08	1.13499	6.52986e-06
19_45222789	rs73037426	ENSG00000104866.6	PPP1R37	-372261	3.79445e-07	-0.350147	4.84252e-06
19_45240584	rs55923289	ENSG00000266903.1	NA	18553	6.17173e-06	1.0402	6.52986e-06
6_32320153	rs3132963	ENSG00000198502.5	HLA-DRB5	-177911	4.87755e-06	-0.683868	1.32287e-05
6_32501395	rs72851021	ENSG00000198502.5	HLA-DRB5	3331	9.58161e-08	-0.607385	1.32287e-05
6_32501395	rs72851021	ENSG00000229391.3	HLA-DRB6	-26404	1.09175e-06	0.609174	1.15157e-05
6_32501395	rs72851021	ENSG00000179344.12	HLA-DQB1	-134765	8.17061e-06	-0.565113	1.42842e-05
6_32501534	rs111831085	ENSG00000229391.3	HLA-DRB6	-26265	8.43307e-07	0.610914	1.15157e-05
6_32501534	rs111831085	ENSG00000198502.5	HLA-DRB5	3470	7.68292e-08	-0.607522	1.32287e-05
6_32501534	rs111831085	ENSG00000179344.12	HLA-DQB1	-134626	1.113e-05	-0.554676	1.42842e-05
6_32513724	rs111912462	ENSG00000198502.5	HLA-DRB5	15660	6.25217e-08	-0.648345	1.32287e-05
6_32514030	rs111720533	ENSG00000198502.5	HLA-DRB5	15966	7.68292e-08	-0.607522	1.32287e-05
6_32514030	rs111720533	ENSG00000229391.3	HLA-DRB6	-13769	8.43307e-07	0.610914	1.15157e-05
6_32514030	rs111720533	ENSG00000179344.12	HLA-DQB1	-122130	1.113e-05	-0.554676	1.42842e-05
6_32526731	rs72845730	ENSG00000198502.5	HLA-DRB5	28667	3.73977e-08	-0.653401	1.32287e-05
6_32526731	rs72845730	ENSG00000179344.12	HLA-DQB1	-109429	1.05364e-05	-0.586898	1.42842e-05
6_32538590	rs116555998	ENSG00000198502.5	HLA-DRB5	40526	1.38219e-06	-0.72124	1.32287e-05
6_32538621	rs72492352	ENSG00000198502.5	HLA-DRB5	40557	6.28958e-06	-0.67542	1.32287e-05
6_32538632	rs72492353	ENSG00000198502.5	HLA-DRB5	40568	2.3862e-06	-0.677781	1.32287e-05
6_32546743	rs1064707	ENSG00000229391.3	HLA-DRB6	18944	4.29806e-06	0.606586	1.15157e-05
6_32546743	rs1064707	ENSG00000198502.5	HLA-DRB5	48679	4.65962e-09	-0.683522	1.32287e-05
6_32546866	rs9269693	ENSG00000229391.3	HLA-DRB6	19067	1.11177e-05	0.583539	1.15157e-05
6_32546866	rs9269693	ENSG00000198502.5	HLA-DRB5	48802	7.33113e-09	-0.676542	1.32287e-05
6_32546866	rs9269693	ENSG00000179344.12	HLA-DQB1	-89294	1.24847e-05	-0.580461	1.42842e-05
6_32551396	rs9269912	ENSG00000198502.5	HLA-DRB5	53332	5.22146e-10	-0.725202	1.32287e-05
6_32551396	rs9269912	ENSG00000179344.12	HLA-DQB1	-84764	5.87029e-06	-0.608353	1.42842e-05
6_32551406	rs9269913	ENSG00000179344.12	HLA-DQB1	-84754	5.87029e-06	-0.608353	1.42842e-05
6_32551406	rs9269913	ENSG00000198502.5	HLA-DRB5	53342	5.22146e-10	-0.725202	1.32287e-05
6_32551416	rs9269914	ENSG00000179344.12	HLA-DQB1	-84744	5.87029e-06	-0.608353	1.42842e-05
6_32551416	rs9269914	ENSG00000198502.5	HLA-DRB5	53352	5.22146e-10	-0.725202	1.32287e-05
6_32551468	rs9269916	ENSG00000198502.5	HLA-DRB5	53404	6.8733e-08	-0.637757	1.32287e-05
6_32551468	rs9269916	ENSG00000229391.3	HLA-DRB6	23669	6.54168e-06	0.593643	1.15157e-05
6_32551469	rs9269917	ENSG00000198502.5	HLA-DRB5	53405	6.8733e-08	-0.637757	1.32287e-05
6_32551469	rs9269917	ENSG00000229391.3	HLA-DRB6	23670	6.54168e-06	0.593643	1.15157e-05
6_32559216	rs9270505	ENSG00000198502.5	HLA-DRB5	61152	6.44875e-07	-0.558859	1.32287e-05
6_32559400	rs9270513	ENSG00000198502.5	HLA-DRB5	61336	4.51078e-07	-0.486513	1.32287e-05
6_32559472	rs9270517	ENSG00000198502.5	HLA-DRB5	61408	9.84903e-07	-0.567297	1.32287e-05
6_32559541	rs9270522	ENSG00000198502.5	HLA-DRB5	61477	7.33113e-09	-0.676542	1.32287e-05
6_32559541	rs9270522	ENSG00000179344.12	HLA-DQB1	-76619	1.24847e-05	-0.580461	1.42842e-05
6_32559541	rs9270522	ENSG00000229391.3	HLA-DRB6	31742	1.11177e-05	0.583539	1.15157e-05
6_32559725	rs9270537	ENSG00000229391.3	HLA-DRB6	31926	1.11177e-05	0.583539	1.15157e-05
6_32559725	rs9270537	ENSG00000179344.12	HLA-DQB1	-76435	1.24847e-05	-0.580461	1.42842e-05
6_32559725	rs9270537	ENSG00000198502.5	HLA-DRB5	61661	7.33113e-09	-0.676542	1.32287e-05
6_32559764	rs9270539	ENSG00000179344.12	HLA-DQB1	-76396	1.24847e-05	-0.580461	1.42842e-05
6_32559764	rs9270539	ENSG00000198502.5	HLA-DRB5	61700	7.33113e-09	-0.676542	1.32287e-05
6_32559764	rs9270539	ENSG00000229391.3	HLA-DRB6	31965	1.11177e-05	0.583539	1.15157e-05
6_32560327	rs28366284	ENSG00000198502.5	HLA-DRB5	62263	5.13379e-08	-0.659242	1.32287e-05
6_32560501	rs9270551	ENSG00000229391.3	HLA-DRB6	32702	1.11177e-05	0.583539	1.15157e-05
6_32560501	rs9270551	ENSG00000179344.12	HLA-DQB1	-75659	1.24847e-05	-0.580461	1.42842e-05
6_32560501	rs9270551	ENSG00000198502.5	HLA-DRB5	62437	7.33113e-09	-0.676542	1.32287e-05
6_32560520	rs9270552	ENSG00000198502.5	HLA-DRB5	62456	7.33113e-09	-0.676542	1.32287e-05
6_32560520	rs9270552	ENSG00000179344.12	HLA-DQB1	-75640	1.24847e-05	-0.580461	1.42842e-05
6_32560520	rs9270552	ENSG00000229391.3	HLA-DRB6	32721	1.11177e-05	0.583539	1.15157e-05
6_32560523	rs9270553	ENSG00000179344.12	HLA-DQB1	-75637	1.24847e-05	-0.580461	1.42842e-05
6_32560523	rs9270553	ENSG00000229391.3	HLA-DRB6	32724	1.11177e-05	0.583539	1.15157e-05
6_32560523	rs9270553	ENSG00000198502.5	HLA-DRB5	62459	7.33113e-09	-0.676542	1.32287e-05
6_32560546	rs9270554	ENSG00000179344.12	HLA-DQB1	-75614	1.24847e-05	-0.580461	1.42842e-05
6_32560546	rs9270554	ENSG00000229391.3	HLA-DRB6	32747	1.11177e-05	0.583539	1.15157e-05
6_32560546	rs9270554	ENSG00000198502.5	HLA-DRB5	62482	7.33113e-09	-0.676542	1.32287e-05
6_32560584	rs9270555	ENSG00000198502.5	HLA-DRB5	62520	1.0645e-06	-0.548701	1.32287e-05
6_32560645	rs9270557	ENSG00000229391.3	HLA-DRB6	32846	1.11177e-05	0.583539	1.15157e-05
6_32560645	rs9270557	ENSG00000179344.12	HLA-DQB1	-75515	1.24847e-05	-0.580461	1.42842e-05
6_32560645	rs9270557	ENSG00000198502.5	HLA-DRB5	62581	7.33113e-09	-0.676542	1.32287e-05
6_32560808	rs9270568	ENSG00000198502.5	HLA-DRB5	62744	7.33113e-09	-0.676542	1.32287e-05
6_32560808	rs9270568	ENSG00000179344.12	HLA-DQB1	-75352	1.24847e-05	-0.580461	1.42842e-05
6_32560808	rs9270568	ENSG00000229391.3	HLA-DRB6	33009	1.11177e-05	0.583539	1.15157e-05
6_32560899	rs9270569	ENSG00000229391.3	HLA-DRB6	33100	1.11177e-05	0.583539	1.15157e-05
6_32560899	rs9270569	ENSG00000179344.12	HLA-DQB1	-75261	1.24847e-05	-0.580461	1.42842e-05
6_32560899	rs9270569	ENSG00000198502.5	HLA-DRB5	62835	7.33113e-09	-0.676542	1.32287e-05
6_32561143	rs9270581	ENSG00000229391.3	HLA-DRB6	33344	1.11177e-05	0.583539	1.15157e-05
6_32561143	rs9270581	ENSG00000179344.12	HLA-DQB1	-75017	1.24847e-05	-0.580461	1.42842e-05
6_32561143	rs9270581	ENSG00000198502.5	HLA-DRB5	63079	7.33113e-09	-0.676542	1.32287e-05
6_32566308	rs111545440	ENSG00000198502.5	HLA-DRB5	68244	7.33113e-09	-0.676542	1.32287e-05
6_32566308	rs111545440	ENSG00000229391.3	HLA-DRB6	38509	1.11177e-05	0.583539	1.15157e-05
6_32566308	rs111545440	ENSG00000179344.12	HLA-DQB1	-69852	1.24847e-05	-0.580461	1.42842e-05
6_32566533	rs9270670	ENSG00000179344.12	HLA-DQB1	-69627	1.23989e-05	-0.585647	1.42842e-05
6_32566533	rs9270670	ENSG00000229391.3	HLA-DRB6	38734	4.81038e-06	0.608964	1.15157e-05
6_32566533	rs9270670	ENSG00000198502.5	HLA-DRB5	68469	8.58262e-09	-0.679979	1.32287e-05
6_32566549	rs9270671	ENSG00000179344.12	HLA-DQB1	-69611	1.23989e-05	-0.585647	1.42842e-05
6_32566549	rs9270671	ENSG00000198502.5	HLA-DRB5	68485	8.58262e-09	-0.679979	1.32287e-05
6_32566549	rs9270671	ENSG00000229391.3	HLA-DRB6	38750	4.81038e-06	0.608964	1.15157e-05
6_32566557	rs9270672	ENSG00000198502.5	HLA-DRB5	68493	8.58262e-09	-0.679979	1.32287e-05
6_32566557	rs9270672	ENSG00000179344.12	HLA-DQB1	-69603	1.23989e-05	-0.585647	1.42842e-05
6_32566557	rs9270672	ENSG00000229391.3	HLA-DRB6	38758	4.81038e-06	0.608964	1.15157e-05
6_32566598	rs9270674	ENSG00000229391.3	HLA-DRB6	38799	1.11177e-05	0.583539	1.15157e-05
6_32566598	rs9270674	ENSG00000198502.5	HLA-DRB5	68534	7.33113e-09	-0.676542	1.32287e-05
6_32566598	rs9270674	ENSG00000179344.12	HLA-DQB1	-69562	1.24847e-05	-0.580461	1.42842e-05
6_32566686	rs9270678	ENSG00000229391.3	HLA-DRB6	38887	1.10719e-05	0.585709	1.15157e-05
6_32566686	rs9270678	ENSG00000198502.5	HLA-DRB5	68622	8.89811e-10	-0.709225	1.32287e-05
6_32566686	rs9270678	ENSG00000179344.12	HLA-DQB1	-69474	9.42509e-06	-0.589501	1.42842e-05
6_32566743	rs77907467	ENSG00000198502.5	HLA-DRB5	68679	7.33113e-09	-0.676542	1.32287e-05
6_32566743	rs77907467	ENSG00000179344.12	HLA-DQB1	-69417	1.24847e-05	-0.580461	1.42842e-05
6_32566743	rs77907467	ENSG00000229391.3	HLA-DRB6	38944	1.11177e-05	0.583539	1.15157e-05
6_32566744	rs77860911	ENSG00000179344.12	HLA-DQB1	-69416	1.24847e-05	-0.580461	1.42842e-05
6_32566744	rs77860911	ENSG00000198502.5	HLA-DRB5	68680	7.33113e-09	-0.676542	1.32287e-05
6_32566744	rs77860911	ENSG00000229391.3	HLA-DRB6	38945	1.11177e-05	0.583539	1.15157e-05
6_32566909	rs9270689	ENSG00000179344.12	HLA-DQB1	-69251	1.24847e-05	-0.580461	1.42842e-05
6_32566909	rs9270689	ENSG00000198502.5	HLA-DRB5	68845	7.33113e-09	-0.676542	1.32287e-05
6_32566909	rs9270689	ENSG00000229391.3	HLA-DRB6	39110	1.11177e-05	0.583539	1.15157e-05
6_32566948	rs9270690	ENSG00000179344.12	HLA-DQB1	-69212	1.24847e-05	-0.580461	1.42842e-05
6_32566948	rs9270690	ENSG00000229391.3	HLA-DRB6	39149	1.11177e-05	0.583539	1.15157e-05
6_32566948	rs9270690	ENSG00000198502.5	HLA-DRB5	68884	7.33113e-09	-0.676542	1.32287e-05
6_32566972	rs9270691	ENSG00000229391.3	HLA-DRB6	39173	1.11177e-05	0.583539	1.15157e-05
6_32566972	rs9270691	ENSG00000198502.5	HLA-DRB5	68908	7.33113e-09	-0.676542	1.32287e-05
6_32566972	rs9270691	ENSG00000179344.12	HLA-DQB1	-69188	1.24847e-05	-0.580461	1.42842e-05
6_32567006	rs9270692	ENSG00000229391.3	HLA-DRB6	39207	1.11177e-05	0.583539	1.15157e-05
6_32567006	rs9270692	ENSG00000179344.12	HLA-DQB1	-69154	1.24847e-05	-0.580461	1.42842e-05
6_32567006	rs9270692	ENSG00000198502.5	HLA-DRB5	68942	7.33113e-09	-0.676542	1.32287e-05
6_32567007	rs9270693	ENSG00000179344.12	HLA-DQB1	-69153	1.24847e-05	-0.580461	1.42842e-05
6_32567007	rs9270693	ENSG00000198502.5	HLA-DRB5	68943	7.33113e-09	-0.676542	1.32287e-05
6_32567007	rs9270693	ENSG00000229391.3	HLA-DRB6	39208	1.11177e-05	0.583539	1.15157e-05
6_32567024	rs9270694	ENSG00000179344.12	HLA-DQB1	-69136	1.24847e-05	-0.580461	1.42842e-05
6_32567024	rs9270694	ENSG00000229391.3	HLA-DRB6	39225	1.11177e-05	0.583539	1.15157e-05
6_32567024	rs9270694	ENSG00000198502.5	HLA-DRB5	68960	7.33113e-09	-0.676542	1.32287e-05
6_32567154	rs9270695	ENSG00000229391.3	HLA-DRB6	39355	1.11177e-05	0.583539	1.15157e-05
6_32567154	rs9270695	ENSG00000179344.12	HLA-DQB1	-69006	1.24847e-05	-0.580461	1.42842e-05
6_32567154	rs9270695	ENSG00000198502.5	HLA-DRB5	69090	7.33113e-09	-0.676542	1.32287e-05
6_32567155	rs9270696	ENSG00000179344.12	HLA-DQB1	-69005	1.24847e-05	-0.580461	1.42842e-05
6_32567155	rs9270696	ENSG00000198502.5	HLA-DRB5	69091	7.33113e-09	-0.676542	1.32287e-05
6_32567155	rs9270696	ENSG00000229391.3	HLA-DRB6	39356	1.11177e-05	0.583539	1.15157e-05
6_32573289	rs9270961	ENSG00000179344.12	HLA-DQB1	-62871	1.24847e-05	-0.580461	1.42842e-05
6_32573289	rs9270961	ENSG00000229391.3	HLA-DRB6	45490	1.11177e-05	0.583539	1.15157e-05
6_32573289	rs9270961	ENSG00000198502.5	HLA-DRB5	75225	7.33113e-09	-0.676542	1.32287e-05
6_32573434	rs9270962	ENSG00000179344.12	HLA-DQB1	-62726	1.24847e-05	-0.580461	1.42842e-05
6_32573434	rs9270962	ENSG00000198502.5	HLA-DRB5	75370	7.33113e-09	-0.676542	1.32287e-05
6_32573434	rs9270962	ENSG00000229391.3	HLA-DRB6	45635	1.11177e-05	0.583539	1.15157e-05
6_32573442	rs9270964	ENSG00000179344.12	HLA-DQB1	-62718	1.24847e-05	-0.580461	1.42842e-05
6_32573442	rs9270964	ENSG00000198502.5	HLA-DRB5	75378	7.33113e-09	-0.676542	1.32287e-05
6_32573442	rs9270964	ENSG00000229391.3	HLA-DRB6	45643	1.11177e-05	0.583539	1.15157e-05
6_32573471	rs9270965	ENSG00000198502.5	HLA-DRB5	75407	2.47992e-06	-0.525593	1.32287e-05
6_32573543	rs9270967	ENSG00000198502.5	HLA-DRB5	75479	7.33113e-09	-0.676542	1.32287e-05
6_32573543	rs9270967	ENSG00000179344.12	HLA-DQB1	-62617	1.24847e-05	-0.580461	1.42842e-05
6_32573543	rs9270967	ENSG00000229391.3	HLA-DRB6	45744	1.11177e-05	0.583539	1.15157e-05
6_32573554	rs9270968	ENSG00000179344.12	HLA-DQB1	-62606	1.24847e-05	-0.580461	1.42842e-05
6_32573554	rs9270968	ENSG00000229391.3	HLA-DRB6	45755	1.11177e-05	0.583539	1.15157e-05
6_32573554	rs9270968	ENSG00000198502.5	HLA-DRB5	75490	7.33113e-09	-0.676542	1.32287e-05
6_32573560	rs9270969	ENSG00000179344.12	HLA-DQB1	-62600	1.24847e-05	-0.580461	1.42842e-05
6_32573560	rs9270969	ENSG00000198502.5	HLA-DRB5	75496	7.33113e-09	-0.676542	1.32287e-05
6_32573560	rs9270969	ENSG00000229391.3	HLA-DRB6	45761	1.11177e-05	0.583539	1.15157e-05
6_32573574	rs9270970	ENSG00000179344.12	HLA-DQB1	-62586	1.24847e-05	-0.580461	1.42842e-05
6_32573574	rs9270970	ENSG00000198502.5	HLA-DRB5	75510	7.33113e-09	-0.676542	1.32287e-05
6_32573574	rs9270970	ENSG00000229391.3	HLA-DRB6	45775	1.11177e-05	0.583539	1.15157e-05
6_32573598	rs9270971	ENSG00000179344.12	HLA-DQB1	-62562	1.24847e-05	-0.580461	1.42842e-05
6_32573598	rs9270971	ENSG00000198502.5	HLA-DRB5	75534	7.33113e-09	-0.676542	1.32287e-05
6_32573598	rs9270971	ENSG00000229391.3	HLA-DRB6	45799	1.11177e-05	0.583539	1.15157e-05
6_32573621	rs9270972	ENSG00000198502.5	HLA-DRB5	75557	7.33113e-09	-0.676542	1.32287e-05
6_32573621	rs9270972	ENSG00000229391.3	HLA-DRB6	45822	1.11177e-05	0.583539	1.15157e-05
6_32573621	rs9270972	ENSG00000179344.12	HLA-DQB1	-62539	1.24847e-05	-0.580461	1.42842e-05
6_32573713	rs9270974	ENSG00000179344.12	HLA-DQB1	-62447	1.37262e-05	-0.580986	1.42842e-05
6_32573713	rs9270974	ENSG00000198502.5	HLA-DRB5	75649	4.9895e-09	-0.68571	1.32287e-05
6_32573748	rs9270977	ENSG00000229391.3	HLA-DRB6	45949	1.11177e-05	0.583539	1.15157e-05
6_32573748	rs9270977	ENSG00000179344.12	HLA-DQB1	-62412	1.24847e-05	-0.580461	1.42842e-05
6_32573748	rs9270977	ENSG00000198502.5	HLA-DRB5	75684	7.33113e-09	-0.676542	1.32287e-05
6_32573754	rs9270978	ENSG00000179344.12	HLA-DQB1	-62406	1.24847e-05	-0.580461	1.42842e-05
6_32573754	rs9270978	ENSG00000198502.5	HLA-DRB5	75690	7.33113e-09	-0.676542	1.32287e-05
6_32573754	rs9270978	ENSG00000229391.3	HLA-DRB6	45955	1.11177e-05	0.583539	1.15157e-05
6_32573780	rs9270979	ENSG00000179344.12	HLA-DQB1	-62380	1.37262e-05	-0.580986	1.42842e-05
6_32573780	rs9270979	ENSG00000198502.5	HLA-DRB5	75716	4.9895e-09	-0.68571	1.32287e-05
6_32573973	rs112997206	ENSG00000198502.5	HLA-DRB5	75909	7.33113e-09	-0.676542	1.32287e-05
6_32573973	rs112997206	ENSG00000229391.3	HLA-DRB6	46174	1.11177e-05	0.583539	1.15157e-05
6_32573973	rs112997206	ENSG00000179344.12	HLA-DQB1	-62187	1.24847e-05	-0.580461	1.42842e-05
6_32574027	rs113230016	ENSG00000229391.3	HLA-DRB6	46228	1.11177e-05	0.583539	1.15157e-05
6_32574027	rs113230016	ENSG00000198502.5	HLA-DRB5	75963	7.33113e-09	-0.676542	1.32287e-05
6_32574027	rs113230016	ENSG00000179344.12	HLA-DQB1	-62133	1.24847e-05	-0.580461	1.42842e-05
6_32574127	rs112055084	ENSG00000229391.3	HLA-DRB6	46328	1.11177e-05	0.583539	1.15157e-05
6_32574127	rs112055084	ENSG00000198502.5	HLA-DRB5	76063	7.33113e-09	-0.676542	1.32287e-05
6_32574127	rs112055084	ENSG00000179344.12	HLA-DQB1	-62033	1.24847e-05	-0.580461	1.42842e-05
6_32574130	rs112424089	ENSG00000198502.5	HLA-DRB5	76066	7.33113e-09	-0.676542	1.32287e-05
6_32574130	rs112424089	ENSG00000229391.3	HLA-DRB6	46331	1.11177e-05	0.583539	1.15157e-05
6_32574130	rs112424089	ENSG00000179344.12	HLA-DQB1	-62030	1.24847e-05	-0.580461	1.42842e-05
6_32574202	rs9270992	ENSG00000198502.5	HLA-DRB5	76138	7.33113e-09	-0.676542	1.32287e-05
6_32574202	rs9270992	ENSG00000229391.3	HLA-DRB6	46403	1.11177e-05	0.583539	1.15157e-05
6_32574202	rs9270992	ENSG00000179344.12	HLA-DQB1	-61958	1.24847e-05	-0.580461	1.42842e-05
6_32574308	rs2760994	ENSG00000198502.5	HLA-DRB5	76244	5.1399e-06	-0.512031	1.32287e-05
6_32574379	rs9270998	ENSG00000198502.5	HLA-DRB5	76315	7.33113e-09	-0.676542	1.32287e-05
6_32574379	rs9270998	ENSG00000179344.12	HLA-DQB1	-61781	1.24847e-05	-0.580461	1.42842e-05
6_32574379	rs9270998	ENSG00000229391.3	HLA-DRB6	46580	1.11177e-05	0.583539	1.15157e-05
6_32574438	rs9270999	ENSG00000198502.5	HLA-DRB5	76374	7.33113e-09	-0.676542	1.32287e-05
6_32574438	rs9270999	ENSG00000229391.3	HLA-DRB6	46639	1.11177e-05	0.583539	1.15157e-05
6_32574438	rs9270999	ENSG00000179344.12	HLA-DQB1	-61722	1.24847e-05	-0.580461	1.42842e-05
6_32574602	rs9271006	ENSG00000198502.5	HLA-DRB5	76538	1.18114e-08	-0.644539	1.32287e-05
6_32574602	rs9271006	ENSG00000229391.3	HLA-DRB6	46803	8.32901e-06	0.568811	1.15157e-05
6_32574602	rs9271006	ENSG00000179344.12	HLA-DQB1	-61558	9.9719e-06	-0.564383	1.42842e-05
6_32574624	rs9271007	ENSG00000179344.12	HLA-DQB1	-61536	1.24847e-05	-0.580461	1.42842e-05
6_32574624	rs9271007	ENSG00000198502.5	HLA-DRB5	76560	7.33113e-09	-0.676542	1.32287e-05
6_32574624	rs9271007	ENSG00000229391.3	HLA-DRB6	46825	1.11177e-05	0.583539	1.15157e-05
6_32574628	rs9271008	ENSG00000198502.5	HLA-DRB5	76564	7.33113e-09	-0.676542	1.32287e-05
6_32574628	rs9271008	ENSG00000229391.3	HLA-DRB6	46829	1.11177e-05	0.583539	1.15157e-05
6_32574628	rs9271008	ENSG00000179344.12	HLA-DQB1	-61532	1.24847e-05	-0.580461	1.42842e-05
6_32574649	rs9271009	ENSG00000179344.12	HLA-DQB1	-61511	9.64029e-06	-0.592941	1.42842e-05
6_32574649	rs9271009	ENSG00000198502.5	HLA-DRB5	76585	7.97053e-09	-0.682269	1.32287e-05
6_32574652	rs9271010	ENSG00000198502.5	HLA-DRB5	76588	2.37178e-08	-0.66407	1.32287e-05
6_32574676	rs9271011	ENSG00000198502.5	HLA-DRB5	76612	2.37178e-08	-0.66407	1.32287e-05
6_32574696	rs9271012	ENSG00000198502.5	HLA-DRB5	76632	2.68899e-08	-0.654688	1.32287e-05
6_32574807	rs9271018	ENSG00000179344.12	HLA-DQB1	-61353	1.24847e-05	-0.580461	1.42842e-05
6_32574807	rs9271018	ENSG00000198502.5	HLA-DRB5	76743	7.33113e-09	-0.676542	1.32287e-05
6_32574807	rs9271018	ENSG00000229391.3	HLA-DRB6	47008	1.11177e-05	0.583539	1.15157e-05
6_32574808	rs9271019	ENSG00000179344.12	HLA-DQB1	-61352	1.24847e-05	-0.580461	1.42842e-05
6_32574808	rs9271019	ENSG00000229391.3	HLA-DRB6	47009	1.11177e-05	0.583539	1.15157e-05
6_32574808	rs9271019	ENSG00000198502.5	HLA-DRB5	76744	7.33113e-09	-0.676542	1.32287e-05
6_32574840	rs9271020	ENSG00000198502.5	HLA-DRB5	76776	7.76245e-09	-0.71253	1.32287e-05
6_32574863	rs9271021	ENSG00000229391.3	HLA-DRB6	47064	7.85781e-06	0.596814	1.15157e-05
6_32574863	rs9271021	ENSG00000198502.5	HLA-DRB5	76799	4.35886e-09	-0.689786	1.32287e-05
6_32574881	rs9271022	ENSG00000198502.5	HLA-DRB5	76817	2.55207e-09	-0.693459	1.32287e-05
6_32574895	rs9271023	ENSG00000198502.5	HLA-DRB5	76831	2.99502e-09	-0.691635	1.32287e-05
6_32574895	rs9271023	ENSG00000179344.12	HLA-DQB1	-61265	1.37599e-05	-0.579614	1.42842e-05
6_32574954	rs9271024	ENSG00000198502.5	HLA-DRB5	76890	2.99502e-09	-0.691635	1.32287e-05
6_32574954	rs9271024	ENSG00000179344.12	HLA-DQB1	-61206	1.37599e-05	-0.579614	1.42842e-05
6_32574994	rs9271026	ENSG00000198502.5	HLA-DRB5	76930	2.99502e-09	-0.691635	1.32287e-05
6_32574994	rs9271026	ENSG00000179344.12	HLA-DQB1	-61166	1.37599e-05	-0.579614	1.42842e-05
6_32575265	rs9271049	ENSG00000198502.5	HLA-DRB5	77201	3.91867e-09	-0.682507	1.32287e-05
6_32575265	rs9271049	ENSG00000179344.12	HLA-DQB1	-60895	1.36988e-05	-0.575328	1.42842e-05
6_32575275	rs9271050	ENSG00000179344.12	HLA-DQB1	-60885	1.36988e-05	-0.575328	1.42842e-05
6_32575275	rs9271050	ENSG00000198502.5	HLA-DRB5	77211	3.91867e-09	-0.682507	1.32287e-05
6_32575290	rs9271051	ENSG00000179344.12	HLA-DQB1	-60870	1.24847e-05	-0.580461	1.42842e-05
6_32575290	rs9271051	ENSG00000229391.3	HLA-DRB6	47491	1.11177e-05	0.583539	1.15157e-05
6_32575290	rs9271051	ENSG00000198502.5	HLA-DRB5	77226	7.33113e-09	-0.676542	1.32287e-05
6_32575309	rs9271052	ENSG00000198502.5	HLA-DRB5	77245	1.82868e-08	-0.696921	1.32287e-05
6_32575319	rs9271053	ENSG00000229391.3	HLA-DRB6	47520	1.11177e-05	0.583539	1.15157e-05
6_32575319	rs9271053	ENSG00000198502.5	HLA-DRB5	77255	7.33113e-09	-0.676542	1.32287e-05
6_32575319	rs9271053	ENSG00000179344.12	HLA-DQB1	-60841	1.24847e-05	-0.580461	1.42842e-05
6_32575406	rs9271058	ENSG00000179344.12	HLA-DQB1	-60754	1.24847e-05	-0.580461	1.42842e-05
6_32575406	rs9271058	ENSG00000229391.3	HLA-DRB6	47607	1.11177e-05	0.583539	1.15157e-05
6_32575406	rs9271058	ENSG00000198502.5	HLA-DRB5	77342	7.33113e-09	-0.676542	1.32287e-05
6_32575513	rs9271060	ENSG00000229391.3	HLA-DRB6	47714	1.11177e-05	0.583539	1.15157e-05
6_32575513	rs9271060	ENSG00000179344.12	HLA-DQB1	-60647	1.24847e-05	-0.580461	1.42842e-05
6_32575513	rs9271060	ENSG00000198502.5	HLA-DRB5	77449	7.33113e-09	-0.676542	1.32287e-05
6_32575584	rs9271063	ENSG00000179344.12	HLA-DQB1	-60576	1.24847e-05	-0.580461	1.42842e-05
6_32575584	rs9271063	ENSG00000229391.3	HLA-DRB6	47785	1.11177e-05	0.583539	1.15157e-05
6_32575584	rs9271063	ENSG00000198502.5	HLA-DRB5	77520	7.33113e-09	-0.676542	1.32287e-05
6_32575601	rs76771988	ENSG00000198502.5	HLA-DRB5	77537	7.33113e-09	-0.676542	1.32287e-05
6_32575601	rs76771988	ENSG00000179344.12	HLA-DQB1	-60559	1.24847e-05	-0.580461	1.42842e-05
6_32575601	rs76771988	ENSG00000229391.3	HLA-DRB6	47802	1.11177e-05	0.583539	1.15157e-05
6_32575631	rs9271066	ENSG00000198502.5	HLA-DRB5	77567	1.52846e-09	-0.703576	1.32287e-05
6_32575674	rs9271068	ENSG00000198502.5	HLA-DRB5	77610	7.49735e-09	-0.676159	1.32287e-05
6_32575674	rs9271068	ENSG00000229391.3	HLA-DRB6	47875	5.72705e-06	0.599594	1.15157e-05
6_32575674	rs9271068	ENSG00000179344.12	HLA-DQB1	-60486	8.56099e-06	-0.589732	1.42842e-05
6_32575701	rs9271070	ENSG00000198502.5	HLA-DRB5	77637	1.81099e-07	-0.673338	1.32287e-05
6_32575701	rs9271070	ENSG00000229391.3	HLA-DRB6	47902	1.93384e-06	0.673981	1.15157e-05
6_32575749	rs9271072	ENSG00000198502.5	HLA-DRB5	77685	7.33113e-09	-0.676542	1.32287e-05
6_32575749	rs9271072	ENSG00000229391.3	HLA-DRB6	47950	1.11177e-05	0.583539	1.15157e-05
6_32575749	rs9271072	ENSG00000179344.12	HLA-DQB1	-60411	1.24847e-05	-0.580461	1.42842e-05
6_32575803	rs9271073	ENSG00000198502.5	HLA-DRB5	77739	7.01538e-09	-0.685851	1.32287e-05
6_32575849	rs9271074	ENSG00000198502.5	HLA-DRB5	77785	6.74704e-09	-0.686049	1.32287e-05
6_32575852	rs9271075	ENSG00000198502.5	HLA-DRB5	77788	2.37178e-08	-0.66407	1.32287e-05
6_32575873	rs9271076	ENSG00000229391.3	HLA-DRB6	48074	1.11177e-05	0.583539	1.15157e-05
6_32575873	rs9271076	ENSG00000198502.5	HLA-DRB5	77809	7.33113e-09	-0.676542	1.32287e-05
6_32575873	rs9271076	ENSG00000179344.12	HLA-DQB1	-60287	1.24847e-05	-0.580461	1.42842e-05
6_32575925	rs9271077	ENSG00000179344.12	HLA-DQB1	-60235	1.24847e-05	-0.580461	1.42842e-05
6_32575925	rs9271077	ENSG00000229391.3	HLA-DRB6	48126	1.11177e-05	0.583539	1.15157e-05
6_32575925	rs9271077	ENSG00000198502.5	HLA-DRB5	77861	7.33113e-09	-0.676542	1.32287e-05
6_32575930	rs9271078	ENSG00000229391.3	HLA-DRB6	48131	1.11177e-05	0.583539	1.15157e-05
6_32575930	rs9271078	ENSG00000179344.12	HLA-DQB1	-60230	1.24847e-05	-0.580461	1.42842e-05
6_32575930	rs9271078	ENSG00000198502.5	HLA-DRB5	77866	7.33113e-09	-0.676542	1.32287e-05
6_32576052	rs9271079	ENSG00000229391.3	HLA-DRB6	48253	1.11177e-05	0.583539	1.15157e-05
6_32576052	rs9271079	ENSG00000179344.12	HLA-DQB1	-60108	1.24847e-05	-0.580461	1.42842e-05
6_32576052	rs9271079	ENSG00000198502.5	HLA-DRB5	77988	7.33113e-09	-0.676542	1.32287e-05
6_32576083	rs9271081	ENSG00000179344.12	HLA-DQB1	-60077	1.24847e-05	-0.580461	1.42842e-05
6_32576083	rs9271081	ENSG00000198502.5	HLA-DRB5	78019	7.33113e-09	-0.676542	1.32287e-05
6_32576083	rs9271081	ENSG00000229391.3	HLA-DRB6	48284	1.11177e-05	0.583539	1.15157e-05
6_32576102	rs9271083	ENSG00000179344.12	HLA-DQB1	-60058	1.24847e-05	-0.580461	1.42842e-05
6_32576102	rs9271083	ENSG00000229391.3	HLA-DRB6	48303	1.11177e-05	0.583539	1.15157e-05
6_32576102	rs9271083	ENSG00000198502.5	HLA-DRB5	78038	7.33113e-09	-0.676542	1.32287e-05
6_32577220	rs9271144	ENSG00000179344.12	HLA-DQB1	-58940	1.24847e-05	-0.580461	1.42842e-05
6_32577220	rs9271144	ENSG00000229391.3	HLA-DRB6	49421	1.11177e-05	0.583539	1.15157e-05
6_32577220	rs9271144	ENSG00000198502.5	HLA-DRB5	79156	7.33113e-09	-0.676542	1.32287e-05
6_32577282	rs9271146	ENSG00000198502.5	HLA-DRB5	79218	7.33113e-09	-0.676542	1.32287e-05
6_32577282	rs9271146	ENSG00000179344.12	HLA-DQB1	-58878	1.24847e-05	-0.580461	1.42842e-05
6_32577282	rs9271146	ENSG00000229391.3	HLA-DRB6	49483	1.11177e-05	0.583539	1.15157e-05
6_32577455	rs9271149	ENSG00000198502.5	HLA-DRB5	79391	7.33113e-09	-0.676542	1.32287e-05
6_32577455	rs9271149	ENSG00000229391.3	HLA-DRB6	49656	1.11177e-05	0.583539	1.15157e-05
6_32577455	rs9271149	ENSG00000179344.12	HLA-DQB1	-58705	1.24847e-05	-0.580461	1.42842e-05
6_32577470	rs9271150	ENSG00000229391.3	HLA-DRB6	49671	1.11177e-05	0.583539	1.15157e-05
6_32577470	rs9271150	ENSG00000179344.12	HLA-DQB1	-58690	1.24847e-05	-0.580461	1.42842e-05
6_32577470	rs9271150	ENSG00000198502.5	HLA-DRB5	79406	7.33113e-09	-0.676542	1.32287e-05
6_32577474	rs9271151	ENSG00000229391.3	HLA-DRB6	49675	1.11177e-05	0.583539	1.15157e-05
6_32577474	rs9271151	ENSG00000179344.12	HLA-DQB1	-58686	1.24847e-05	-0.580461	1.42842e-05
6_32577474	rs9271151	ENSG00000198502.5	HLA-DRB5	79410	7.33113e-09	-0.676542	1.32287e-05
6_32577549	rs9271153	ENSG00000198502.5	HLA-DRB5	79485	5.09804e-08	-0.639566	1.32287e-05
6_32577590	rs9271156	ENSG00000198502.5	HLA-DRB5	79526	3.91867e-09	-0.682507	1.32287e-05
6_32577590	rs9271156	ENSG00000179344.12	HLA-DQB1	-58570	1.36988e-05	-0.575328	1.42842e-05
6_32577715	rs9271162	ENSG00000179344.12	HLA-DQB1	-58445	1.24847e-05	-0.580461	1.42842e-05
6_32577715	rs9271162	ENSG00000229391.3	HLA-DRB6	49916	1.11177e-05	0.583539	1.15157e-05
6_32577715	rs9271162	ENSG00000198502.5	HLA-DRB5	79651	7.33113e-09	-0.676542	1.32287e-05
6_32577733	rs9271163	ENSG00000198502.5	HLA-DRB5	79669	7.33113e-09	-0.676542	1.32287e-05
6_32577733	rs9271163	ENSG00000229391.3	HLA-DRB6	49934	1.11177e-05	0.583539	1.15157e-05
6_32577733	rs9271163	ENSG00000179344.12	HLA-DQB1	-58427	1.24847e-05	-0.580461	1.42842e-05
6_32577784	rs9271164	ENSG00000229391.3	HLA-DRB6	49985	1.11177e-05	0.583539	1.15157e-05
6_32577784	rs9271164	ENSG00000198502.5	HLA-DRB5	79720	7.33113e-09	-0.676542	1.32287e-05
6_32577784	rs9271164	ENSG00000179344.12	HLA-DQB1	-58376	1.24847e-05	-0.580461	1.42842e-05
6_32577785	rs9271165	ENSG00000229391.3	HLA-DRB6	49986	1.11177e-05	0.583539	1.15157e-05
6_32577785	rs9271165	ENSG00000179344.12	HLA-DQB1	-58375	1.24847e-05	-0.580461	1.42842e-05
6_32577785	rs9271165	ENSG00000198502.5	HLA-DRB5	79721	7.33113e-09	-0.676542	1.32287e-05
6_32577889	rs9271170	ENSG00000198502.5	HLA-DRB5	79825	7.33113e-09	-0.676542	1.32287e-05
6_32577889	rs9271170	ENSG00000179344.12	HLA-DQB1	-58271	1.24847e-05	-0.580461	1.42842e-05
6_32577889	rs9271170	ENSG00000229391.3	HLA-DRB6	50090	1.11177e-05	0.583539	1.15157e-05
6_32577907	rs9271171	ENSG00000198502.5	HLA-DRB5	79843	7.33113e-09	-0.676542	1.32287e-05
6_32577907	rs9271171	ENSG00000229391.3	HLA-DRB6	50108	1.11177e-05	0.583539	1.15157e-05
6_32577907	rs9271171	ENSG00000179344.12	HLA-DQB1	-58253	1.24847e-05	-0.580461	1.42842e-05
6_32577975	rs9271172	ENSG00000229391.3	HLA-DRB6	50176	1.11177e-05	0.583539	1.15157e-05
6_32577975	rs9271172	ENSG00000179344.12	HLA-DQB1	-58185	1.24847e-05	-0.580461	1.42842e-05
6_32577975	rs9271172	ENSG00000198502.5	HLA-DRB5	79911	7.33113e-09	-0.676542	1.32287e-05
6_32577981	rs9271173	ENSG00000198502.5	HLA-DRB5	79917	2.90267e-09	-0.692693	1.32287e-05
6_32577981	rs9271173	ENSG00000179344.12	HLA-DQB1	-58179	5.6658e-06	-0.60187	1.42842e-05
6_32578040	rs9271174	ENSG00000198502.5	HLA-DRB5	79976	7.33113e-09	-0.676542	1.32287e-05
6_32578040	rs9271174	ENSG00000179344.12	HLA-DQB1	-58120	1.24847e-05	-0.580461	1.42842e-05
6_32578040	rs9271174	ENSG00000229391.3	HLA-DRB6	50241	1.11177e-05	0.583539	1.15157e-05
6_32578127	rs9271176	ENSG00000232629.4	HLA-DQB2	-153184	3.0461e-06	0.6342	9.97383e-06
6_32578127	rs9271176	ENSG00000179344.12	HLA-DQB1	-58033	4.80089e-10	-0.699705	1.42842e-05
6_32578191	rs9271178	ENSG00000198502.5	HLA-DRB5	80127	7.33113e-09	-0.676542	1.32287e-05
6_32578191	rs9271178	ENSG00000229391.3	HLA-DRB6	50392	1.11177e-05	0.583539	1.15157e-05
6_32578191	rs9271178	ENSG00000179344.12	HLA-DQB1	-57969	1.24847e-05	-0.580461	1.42842e-05
6_32578196	rs9271179	ENSG00000229391.3	HLA-DRB6	50397	1.11177e-05	0.583539	1.15157e-05
6_32578196	rs9271179	ENSG00000198502.5	HLA-DRB5	80132	7.33113e-09	-0.676542	1.32287e-05
6_32578196	rs9271179	ENSG00000179344.12	HLA-DQB1	-57964	1.24847e-05	-0.580461	1.42842e-05
6_32578209	rs77212406	ENSG00000198502.5	HLA-DRB5	80145	8.66061e-07	-0.597231	1.32287e-05
6_32578209	rs77212406	ENSG00000229391.3	HLA-DRB6	50410	1.10742e-06	0.639395	1.15157e-05
6_32578230	rs113229010	ENSG00000229391.3	HLA-DRB6	50431	2.54095e-06	0.603871	1.15157e-05
6_32578230	rs113229010	ENSG00000179344.12	HLA-DQB1	-57930	1.07892e-05	-0.570342	1.42842e-05
6_32578230	rs113229010	ENSG00000198502.5	HLA-DRB5	80166	1.41598e-07	-0.61351	1.32287e-05
6_32578297	rs112762698	ENSG00000198502.5	HLA-DRB5	80233	1.1983e-09	-0.706227	1.32287e-05
6_32578357	rs111511242	ENSG00000229391.3	HLA-DRB6	50558	1.11177e-05	0.583539	1.15157e-05
6_32578357	rs111511242	ENSG00000179344.12	HLA-DQB1	-57803	1.24847e-05	-0.580461	1.42842e-05
6_32578357	rs111511242	ENSG00000198502.5	HLA-DRB5	80293	7.33113e-09	-0.676542	1.32287e-05
6_32578530	rs111418223	ENSG00000179344.12	HLA-DQB1	-57630	1.37599e-05	-0.579614	1.42842e-05
6_32578530	rs111418223	ENSG00000198502.5	HLA-DRB5	80466	2.99502e-09	-0.691635	1.32287e-05
6_32578566	rs113389919	ENSG00000179344.12	HLA-DQB1	-57594	6.61583e-06	-0.580643	1.42842e-05
6_32578566	rs113389919	ENSG00000198502.5	HLA-DRB5	80502	1.54594e-08	-0.647947	1.32287e-05
6_32578612	rs111936136	ENSG00000229391.3	HLA-DRB6	50813	1.11177e-05	0.583539	1.15157e-05
6_32578612	rs111936136	ENSG00000198502.5	HLA-DRB5	80548	7.33113e-09	-0.676542	1.32287e-05
6_32578612	rs111936136	ENSG00000179344.12	HLA-DQB1	-57548	1.24847e-05	-0.580461	1.42842e-05
6_32578673	rs113596745	ENSG00000198502.5	HLA-DRB5	80609	7.33113e-09	-0.676542	1.32287e-05
6_32578673	rs113596745	ENSG00000179344.12	HLA-DQB1	-57487	1.24847e-05	-0.580461	1.42842e-05
6_32578673	rs113596745	ENSG00000229391.3	HLA-DRB6	50874	1.11177e-05	0.583539	1.15157e-05
6_32578726	rs111608017	ENSG00000198502.5	HLA-DRB5	80662	1.97316e-09	-0.697724	1.32287e-05
6_32578735	rs112722721	ENSG00000179344.12	HLA-DQB1	-57425	1.24847e-05	-0.580461	1.42842e-05
6_32578735	rs112722721	ENSG00000229391.3	HLA-DRB6	50936	1.11177e-05	0.583539	1.15157e-05
6_32578735	rs112722721	ENSG00000198502.5	HLA-DRB5	80671	7.33113e-09	-0.676542	1.32287e-05
6_32578756	rs112795139	ENSG00000229391.3	HLA-DRB6	50957	1.11177e-05	0.583539	1.15157e-05
6_32578756	rs112795139	ENSG00000179344.12	HLA-DQB1	-57404	1.24847e-05	-0.580461	1.42842e-05
6_32578756	rs112795139	ENSG00000198502.5	HLA-DRB5	80692	7.33113e-09	-0.676542	1.32287e-05
6_32578818	rs112578072	ENSG00000198502.5	HLA-DRB5	80754	7.33113e-09	-0.676542	1.32287e-05
6_32578818	rs112578072	ENSG00000229391.3	HLA-DRB6	51019	1.11177e-05	0.583539	1.15157e-05
6_32578818	rs112578072	ENSG00000179344.12	HLA-DQB1	-57342	1.24847e-05	-0.580461	1.42842e-05
6_32578837	rs112774109	ENSG00000229391.3	HLA-DRB6	51038	1.11177e-05	0.583539	1.15157e-05
6_32578837	rs112774109	ENSG00000198502.5	HLA-DRB5	80773	7.33113e-09	-0.676542	1.32287e-05
6_32578837	rs112774109	ENSG00000179344.12	HLA-DQB1	-57323	1.24847e-05	-0.580461	1.42842e-05
6_32578941	rs9271205	ENSG00000179344.12	HLA-DQB1	-57219	1.24847e-05	-0.580461	1.42842e-05
6_32578941	rs9271205	ENSG00000198502.5	HLA-DRB5	80877	7.33113e-09	-0.676542	1.32287e-05
6_32578941	rs9271205	ENSG00000229391.3	HLA-DRB6	51142	1.11177e-05	0.583539	1.15157e-05
6_32579211	rs9271213	ENSG00000198502.5	HLA-DRB5	81147	1.04698e-08	-0.675137	1.32287e-05
6_32579211	rs9271213	ENSG00000229391.3	HLA-DRB6	51412	7.35199e-06	0.597207	1.15157e-05
6_32579211	rs9271213	ENSG00000179344.12	HLA-DQB1	-56949	9.84813e-06	-0.58985	1.42842e-05
6_32579363	rs9271221	ENSG00000198502.5	HLA-DRB5	81299	2.08033e-08	-0.685532	1.32287e-05
6_32579372	rs9271223	ENSG00000198502.5	HLA-DRB5	81308	7.64133e-09	-0.689311	1.32287e-05
6_32579420	rs9271225	ENSG00000198502.5	HLA-DRB5	81356	3.0311e-08	-0.675956	1.32287e-05
6_32579420	rs9271225	ENSG00000229391.3	HLA-DRB6	51621	9.86579e-06	0.605851	1.15157e-05
6_32579769	rs9271239	ENSG00000229391.3	HLA-DRB6	51970	1.11177e-05	0.583539	1.15157e-05
6_32579769	rs9271239	ENSG00000198502.5	HLA-DRB5	81705	7.33113e-09	-0.676542	1.32287e-05
6_32579769	rs9271239	ENSG00000179344.12	HLA-DQB1	-56391	1.24847e-05	-0.580461	1.42842e-05
6_32579833	rs9271240	ENSG00000179344.12	HLA-DQB1	-56327	1.24847e-05	-0.580461	1.42842e-05
6_32579833	rs9271240	ENSG00000198502.5	HLA-DRB5	81769	7.33113e-09	-0.676542	1.32287e-05
6_32579833	rs9271240	ENSG00000229391.3	HLA-DRB6	52034	1.11177e-05	0.583539	1.15157e-05
6_32579870	rs9271241	ENSG00000198502.5	HLA-DRB5	81806	1.77551e-08	-0.660807	1.32287e-05
6_32579940	rs111982963	ENSG00000179344.12	HLA-DQB1	-56220	1.24847e-05	-0.580461	1.42842e-05
6_32579940	rs111982963	ENSG00000198502.5	HLA-DRB5	81876	7.33113e-09	-0.676542	1.32287e-05
6_32579940	rs111982963	ENSG00000229391.3	HLA-DRB6	52141	1.11177e-05	0.583539	1.15157e-05
6_32579951	rs112150362	ENSG00000198502.5	HLA-DRB5	81887	7.33113e-09	-0.676542	1.32287e-05
6_32579951	rs112150362	ENSG00000229391.3	HLA-DRB6	52152	1.11177e-05	0.583539	1.15157e-05
6_32579951	rs112150362	ENSG00000179344.12	HLA-DQB1	-56209	1.24847e-05	-0.580461	1.42842e-05
6_32580084	rs113714481	ENSG00000179344.12	HLA-DQB1	-56076	1.24847e-05	-0.580461	1.42842e-05
6_32580084	rs113714481	ENSG00000198502.5	HLA-DRB5	82020	7.33113e-09	-0.676542	1.32287e-05
6_32580084	rs113714481	ENSG00000229391.3	HLA-DRB6	52285	1.11177e-05	0.583539	1.15157e-05
6_32580112	rs79264144	ENSG00000198502.5	HLA-DRB5	82048	7.33113e-09	-0.676542	1.32287e-05
6_32580112	rs79264144	ENSG00000229391.3	HLA-DRB6	52313	1.11177e-05	0.583539	1.15157e-05
6_32580112	rs79264144	ENSG00000179344.12	HLA-DQB1	-56048	1.24847e-05	-0.580461	1.42842e-05
6_32580157	rs113929455	ENSG00000198502.5	HLA-DRB5	82093	1.19564e-08	-0.667366	1.32287e-05
6_32580241	rs113155065	ENSG00000229391.3	HLA-DRB6	52442	1.11177e-05	0.583539	1.15157e-05
6_32580241	rs113155065	ENSG00000198502.5	HLA-DRB5	82177	7.33113e-09	-0.676542	1.32287e-05
6_32580241	rs113155065	ENSG00000179344.12	HLA-DQB1	-55919	1.24847e-05	-0.580461	1.42842e-05
6_32580288	rs78820221	ENSG00000179344.12	HLA-DQB1	-55872	1.24847e-05	-0.580461	1.42842e-05
6_32580288	rs78820221	ENSG00000198502.5	HLA-DRB5	82224	7.33113e-09	-0.676542	1.32287e-05
6_32580288	rs78820221	ENSG00000229391.3	HLA-DRB6	52489	1.11177e-05	0.583539	1.15157e-05
6_32580357	rs75732941	ENSG00000198502.5	HLA-DRB5	82293	7.33113e-09	-0.676542	1.32287e-05
6_32580357	rs75732941	ENSG00000229391.3	HLA-DRB6	52558	1.11177e-05	0.583539	1.15157e-05
6_32580357	rs75732941	ENSG00000179344.12	HLA-DQB1	-55803	1.24847e-05	-0.580461	1.42842e-05
6_32580444	rs111362421	ENSG00000229391.3	HLA-DRB6	52645	1.11177e-05	0.583539	1.15157e-05
6_32580444	rs111362421	ENSG00000198502.5	HLA-DRB5	82380	7.33113e-09	-0.676542	1.32287e-05
6_32580444	rs111362421	ENSG00000179344.12	HLA-DQB1	-55716	1.24847e-05	-0.580461	1.42842e-05
6_32580446	rs112957910	ENSG00000179344.12	HLA-DQB1	-55714	1.24847e-05	-0.580461	1.42842e-05
6_32580446	rs112957910	ENSG00000198502.5	HLA-DRB5	82382	7.33113e-09	-0.676542	1.32287e-05
6_32580446	rs112957910	ENSG00000229391.3	HLA-DRB6	52647	1.11177e-05	0.583539	1.15157e-05
6_32580456	rs113495708	ENSG00000229391.3	HLA-DRB6	52657	1.11177e-05	0.583539	1.15157e-05
6_32580456	rs113495708	ENSG00000198502.5	HLA-DRB5	82392	7.33113e-09	-0.676542	1.32287e-05
6_32580456	rs113495708	ENSG00000179344.12	HLA-DQB1	-55704	1.24847e-05	-0.580461	1.42842e-05
6_32580507	rs111805310	ENSG00000198502.5	HLA-DRB5	82443	7.33113e-09	-0.676542	1.32287e-05
6_32580507	rs111805310	ENSG00000179344.12	HLA-DQB1	-55653	1.24847e-05	-0.580461	1.42842e-05
6_32580507	rs111805310	ENSG00000229391.3	HLA-DRB6	52708	1.11177e-05	0.583539	1.15157e-05
6_32580741	rs113189026	ENSG00000229391.3	HLA-DRB6	52942	1.11177e-05	0.583539	1.15157e-05
6_32580741	rs113189026	ENSG00000179344.12	HLA-DQB1	-55419	1.24847e-05	-0.580461	1.42842e-05
6_32580741	rs113189026	ENSG00000198502.5	HLA-DRB5	82677	7.33113e-09	-0.676542	1.32287e-05
6_32580880	rs112162782	ENSG00000198502.5	HLA-DRB5	82816	1.11283e-08	-0.670492	1.32287e-05
6_32581502	rs114830170	ENSG00000229391.3	HLA-DRB6	53703	1.11177e-05	0.583539	1.15157e-05
6_32581502	rs114830170	ENSG00000179344.12	HLA-DQB1	-54658	1.24847e-05	-0.580461	1.42842e-05
6_32581502	rs114830170	ENSG00000198502.5	HLA-DRB5	83438	7.33113e-09	-0.676542	1.32287e-05
6_32584625	rs115539935	ENSG00000179344.12	HLA-DQB1	-51535	6.40548e-16	-0.809112	1.42842e-05
6_32584625	rs115539935	ENSG00000237541.3	HLA-DQA2	-124494	1.6981e-07	0.726507	1.09857e-05
6_32584625	rs115539935	ENSG00000237541.3	HLA-DQA1	-124494	1.6981e-07	0.726507	1.09857e-05
6_32584625	rs115539935	ENSG00000232629.4	HLA-DQB2	-146686	2.35504e-07	0.671268	9.97383e-06
6_32587782	rs9271414	ENSG00000229391.3	HLA-DRB6	59983	2.48701e-08	0.70647	1.15157e-05
6_32587786	rs9271415	ENSG00000229391.3	HLA-DRB6	59987	2.48701e-08	0.70647	1.15157e-05
6_32587832	rs9271418	ENSG00000198502.5	HLA-DRB5	89768	6.51845e-08	-0.618268	1.32287e-05
6_32587832	rs9271418	ENSG00000229391.3	HLA-DRB6	60033	9.88073e-07	0.615787	1.15157e-05
6_32588416	rs75335976	ENSG00000198502.5	HLA-DRB5	90352	7.79412e-08	-0.61577	1.32287e-05
6_32588416	rs75335976	ENSG00000229391.3	HLA-DRB6	60617	7.29133e-07	0.622389	1.15157e-05
6_32588613	rs9271467	ENSG00000229391.3	HLA-DRB6	60814	1.94536e-08	0.716377	1.15157e-05
6_32588616	rs9271468	ENSG00000229391.3	HLA-DRB6	60817	1.94536e-08	0.716377	1.15157e-05
6_32588880	rs111289966	ENSG00000229391.3	HLA-DRB6	61081	7.00521e-08	0.702347	1.15157e-05
6_32588882	rs111444532	ENSG00000229391.3	HLA-DRB6	61083	7.00521e-08	0.702347	1.15157e-05
6_32589158	rs111918834	ENSG00000229391.3	HLA-DRB6	61359	5.6509e-08	0.695526	1.15157e-05
6_32589380	rs111849731	ENSG00000229391.3	HLA-DRB6	61581	2.48701e-08	0.70647	1.15157e-05
6_32589394	rs113558579	ENSG00000229391.3	HLA-DRB6	61595	2.48701e-08	0.70647	1.15157e-05
6_32589467	rs112416078	ENSG00000229391.3	HLA-DRB6	61668	2.48701e-08	0.70647	1.15157e-05
6_32589510	rs113075207	ENSG00000229391.3	HLA-DRB6	61711	2.48701e-08	0.70647	1.15157e-05
6_32589613	rs9271514	ENSG00000229391.3	HLA-DRB6	61814	1.80567e-07	0.667179	1.15157e-05
6_32589645	rs9271515	ENSG00000229391.3	HLA-DRB6	61846	2.48701e-08	0.70647	1.15157e-05
6_32589745	rs9271518	ENSG00000229391.3	HLA-DRB6	61946	2.75932e-08	0.711494	1.15157e-05
6_32590097	rs9271543	ENSG00000229391.3	HLA-DRB6	62298	2.48701e-08	0.70647	1.15157e-05
6_32590234	rs9271548	ENSG00000229391.3	HLA-DRB6	62435	3.30317e-08	0.704795	1.15157e-05
6_32606949	rs9272547	ENSG00000179344.12	HLA-DQB1	-29211	1.7043e-09	-0.697841	1.42842e-05
6_32606949	rs9272547	ENSG00000237541.3	HLA-DQA2	-102170	1.16414e-06	0.71895	1.09857e-05
6_32606949	rs9272547	ENSG00000232629.4	HLA-DQB2	-124362	8.41004e-08	0.725815	9.97383e-06
6_32606949	rs9272547	ENSG00000237541.3	HLA-DQA1	-102170	1.16414e-06	0.71895	1.09857e-05
6_32609813	rs707951	ENSG00000232629.4	HLA-DQB2	-121498	1.4419e-06	0.657298	9.97383e-06
6_32609813	rs707951	ENSG00000237541.3	HLA-DQA2	-99306	4.6177e-07	0.731455	1.09857e-05
6_32609813	rs707951	ENSG00000179344.12	HLA-DQB1	-26347	7.16001e-08	-0.63209	1.42842e-05
6_32609813	rs707951	ENSG00000237541.3	HLA-DQA1	-99306	4.6177e-07	0.731455	1.09857e-05
6_32610270	rs9272776	ENSG00000237541.3	HLA-DQA2	-98849	2.10564e-06	0.701763	1.09857e-05
6_32610270	rs9272776	ENSG00000237541.3	HLA-DQA1	-98849	2.10564e-06	0.701763	1.09857e-05
6_32610270	rs9272776	ENSG00000232629.4	HLA-DQB2	-121041	9.39586e-08	0.721053	9.97383e-06
6_32610270	rs9272776	ENSG00000179344.12	HLA-DQB1	-25890	9.24185e-10	-0.703766	1.42842e-05
6_32611590	rs78570891	ENSG00000237541.3	HLA-DQA1	-97529	1.16414e-06	0.71895	1.09857e-05
6_32611590	rs78570891	ENSG00000232629.4	HLA-DQB2	-119721	8.41004e-08	0.725815	9.97383e-06
6_32611590	rs78570891	ENSG00000237541.3	HLA-DQA2	-97529	1.16414e-06	0.71895	1.09857e-05
6_32611590	rs78570891	ENSG00000179344.12	HLA-DQB1	-24570	1.7043e-09	-0.697841	1.42842e-05
6_32626492	rs111371403	ENSG00000237541.3	HLA-DQA1	-82627	9.0522e-08	0.717313	1.09857e-05
6_32626492	rs111371403	ENSG00000237541.3	HLA-DQA2	-82627	9.0522e-08	0.717313	1.09857e-05
6_32626492	rs111371403	ENSG00000232629.4	HLA-DQB2	-104819	1.95782e-09	0.73187	9.97383e-06
6_32626492	rs111371403	ENSG00000179344.12	HLA-DQB1	-9668	8.99142e-14	-0.747392	1.42842e-05
6_32657565	rs9275206	ENSG00000237541.3	HLA-DQA2	-51554	5.23623e-08	1.23768	1.09857e-05
6_32657565	rs9275206	ENSG00000237541.3	HLA-DQA1	-51554	5.23623e-08	1.23768	1.09857e-05
6_32658335	rs9275213	ENSG00000237541.3	HLA-DQA2	-50784	1.07498e-07	1.22023	1.09857e-05
6_32658335	rs9275213	ENSG00000237541.3	HLA-DQA1	-50784	1.07498e-07	1.22023	1.09857e-05
6_32659099	rs9275221	ENSG00000237541.3	HLA-DQA1	-50020	1.07498e-07	1.22023	1.09857e-05
6_32659099	rs9275221	ENSG00000237541.3	HLA-DQA2	-50020	1.07498e-07	1.22023	1.09857e-05
6_32659839	rs9275223	ENSG00000237541.3	HLA-DQA2	-49280	1.07498e-07	1.22023	1.09857e-05
6_32659839	rs9275223	ENSG00000237541.3	HLA-DQA1	-49280	1.07498e-07	1.22023	1.09857e-05
6_32663431	rs9275296	ENSG00000237541.3	HLA-DQA2	-45688	1.07498e-07	1.22023	1.09857e-05
6_32663431	rs9275296	ENSG00000237541.3	HLA-DQA1	-45688	1.07498e-07	1.22023	1.09857e-05
6_32664126	rs9275300	ENSG00000237541.3	HLA-DQA2	-44993	1.02712e-07	1.23259	1.09857e-05
6_32664126	rs9275300	ENSG00000237541.3	HLA-DQA1	-44993	1.02712e-07	1.23259	1.09857e-05
6_32664990	rs9275307	ENSG00000237541.3	HLA-DQA2	-44129	1.07498e-07	1.22023	1.09857e-05
6_32664990	rs9275307	ENSG00000237541.3	HLA-DQA1	-44129	1.07498e-07	1.22023	1.09857e-05
6_32665319	rs9275310	ENSG00000237541.3	HLA-DQA1	-43800	1.07498e-07	1.22023	1.09857e-05
6_32665319	rs9275310	ENSG00000237541.3	HLA-DQA2	-43800	1.07498e-07	1.22023	1.09857e-05
6_32665640	rs9275311	ENSG00000237541.3	HLA-DQA1	-43479	1.07498e-07	1.22023	1.09857e-05
6_32665640	rs9275311	ENSG00000237541.3	HLA-DQA2	-43479	1.07498e-07	1.22023	1.09857e-05
6_32666295	rs9275319	ENSG00000237541.3	HLA-DQA2	-42824	2.52755e-06	0.935112	1.09857e-05
6_32666295	rs9275319	ENSG00000237541.3	HLA-DQA1	-42824	2.52755e-06	0.935112	1.09857e-05
6_32666635	rs9275324	ENSG00000237541.3	HLA-DQA2	-42484	1.07498e-07	1.22023	1.09857e-05
6_32666635	rs9275324	ENSG00000237541.3	HLA-DQA1	-42484	1.07498e-07	1.22023	1.09857e-05
6_32666660	rs9275326	ENSG00000237541.3	HLA-DQA1	-42459	1.07498e-07	1.22023	1.09857e-05
6_32666660	rs9275326	ENSG00000237541.3	HLA-DQA2	-42459	1.07498e-07	1.22023	1.09857e-05
6_32667107	rs9275334	ENSG00000237541.3	HLA-DQA2	-42012	1.07498e-07	1.22023	1.09857e-05
6_32667107	rs9275334	ENSG00000237541.3	HLA-DQA1	-42012	1.07498e-07	1.22023	1.09857e-05
6_32669483	rs9275395	ENSG00000237541.3	HLA-DQA1	-39636	1.07498e-07	1.22023	1.09857e-05
6_32669483	rs9275395	ENSG00000237541.3	HLA-DQA2	-39636	1.07498e-07	1.22023	1.09857e-05
6_32669761	rs9275400	ENSG00000237541.3	HLA-DQA1	-39358	1.07498e-07	1.22023	1.09857e-05
6_32669761	rs9275400	ENSG00000237541.3	HLA-DQA2	-39358	1.07498e-07	1.22023	1.09857e-05
6_32670548	rs9275422	ENSG00000237541.3	HLA-DQA1	-38571	1.07498e-07	1.22023	1.09857e-05
6_32670548	rs9275422	ENSG00000237541.3	HLA-DQA2	-38571	1.07498e-07	1.22023	1.09857e-05
6_32670912	rs9275426	ENSG00000237541.3	HLA-DQA1	-38207	1.07498e-07	1.22023	1.09857e-05
6_32670912	rs9275426	ENSG00000237541.3	HLA-DQA2	-38207	1.07498e-07	1.22023	1.09857e-05
6_32671086	rs9275430	ENSG00000237541.3	HLA-DQA2	-38033	1.07498e-07	1.22023	1.09857e-05
6_32671086	rs9275430	ENSG00000237541.3	HLA-DQA1	-38033	1.07498e-07	1.22023	1.09857e-05
6_32671247	rs9275434	ENSG00000237541.3	HLA-DQA2	-37872	1.07498e-07	1.22023	1.09857e-05
6_32671247	rs9275434	ENSG00000237541.3	HLA-DQA1	-37872	1.07498e-07	1.22023	1.09857e-05
6_32671332	rs9275435	ENSG00000237541.3	HLA-DQA2	-37787	1.07498e-07	1.22023	1.09857e-05
6_32671332	rs9275435	ENSG00000237541.3	HLA-DQA1	-37787	1.07498e-07	1.22023	1.09857e-05
6_32671755	rs9275442	ENSG00000237541.3	HLA-DQA2	-37364	6.05025e-07	1.22506	1.09857e-05
6_32671755	rs9275442	ENSG00000237541.3	HLA-DQA1	-37364	6.05025e-07	1.22506	1.09857e-05
6_32672641	rs9275477	ENSG00000237541.3	HLA-DQA1	-36478	1.07498e-07	1.22023	1.09857e-05
6_32672641	rs9275477	ENSG00000237541.3	HLA-DQA2	-36478	1.07498e-07	1.22023	1.09857e-05
6_32673385	rs9275490	ENSG00000237541.3	HLA-DQA1	-35734	1.07498e-07	1.22023	1.09857e-05
6_32673385	rs9275490	ENSG00000237541.3	HLA-DQA2	-35734	1.07498e-07	1.22023	1.09857e-05
6_32673574	rs9275495	ENSG00000237541.3	HLA-DQA2	-35545	4.55195e-08	1.25013	1.09857e-05
6_32673574	rs9275495	ENSG00000237541.3	HLA-DQA1	-35545	4.55195e-08	1.25013	1.09857e-05
6_32673931	rs9275503	ENSG00000237541.3	HLA-DQA2	-35188	1.07498e-07	1.22023	1.09857e-05
6_32673931	rs9275503	ENSG00000237541.3	HLA-DQA1	-35188	1.07498e-07	1.22023	1.09857e-05
6_32675523	rs9275530	ENSG00000237541.3	HLA-DQA2	-33596	1.07498e-07	1.22023	1.09857e-05
6_32675523	rs9275530	ENSG00000237541.3	HLA-DQA1	-33596	1.07498e-07	1.22023	1.09857e-05
6_32675634	rs9275532	ENSG00000237541.3	HLA-DQA2	-33485	1.07498e-07	1.22023	1.09857e-05
6_32675634	rs9275532	ENSG00000237541.3	HLA-DQA1	-33485	1.07498e-07	1.22023	1.09857e-05
6_32676159	rs9275541	ENSG00000237541.3	HLA-DQA2	-32960	1.07498e-07	1.22023	1.09857e-05
6_32676159	rs9275541	ENSG00000237541.3	HLA-DQA1	-32960	1.07498e-07	1.22023	1.09857e-05
6_32678491	rs4273728	ENSG00000237541.3	HLA-DQA1	-30628	1.07498e-07	1.22023	1.09857e-05
6_32678491	rs4273728	ENSG00000237541.3	HLA-DQA2	-30628	1.07498e-07	1.22023	1.09857e-05
6_32680299	rs9275583	ENSG00000237541.3	HLA-DQA2	-28820	1.07498e-07	1.22023	1.09857e-05
6_32680299	rs9275583	ENSG00000237541.3	HLA-DQA1	-28820	1.07498e-07	1.22023	1.09857e-05
6_32680620	rs9275592	ENSG00000237541.3	HLA-DQA1	-28499	1.07498e-07	1.22023	1.09857e-05
6_32680620	rs9275592	ENSG00000237541.3	HLA-DQA2	-28499	1.07498e-07	1.22023	1.09857e-05
6_32681483	rs7454108	ENSG00000237541.3	HLA-DQA1	-27636	1.07498e-07	1.22023	1.09857e-05
6_32681483	rs7454108	ENSG00000237541.3	HLA-DQA2	-27636	1.07498e-07	1.22023	1.09857e-05
6_32681530	rs3957146	ENSG00000237541.3	HLA-DQA1	-27589	1.07498e-07	1.22023	1.09857e-05
6_32681530	rs3957146	ENSG00000237541.3	HLA-DQA2	-27589	1.07498e-07	1.22023	1.09857e-05
6_32682019	rs3998159	ENSG00000237541.3	HLA-DQA2	-27100	1.07498e-07	1.22023	1.09857e-05
6_32682019	rs3998159	ENSG00000237541.3	HLA-DQA1	-27100	1.07498e-07	1.22023	1.09857e-05
11_47374998	rs2856661	ENSG00000109919.5	MTCH2	-289177	4.43776e-05	-0.284841	5.41663e-05
11_47375193	rs11039195	ENSG00000109919.5	MTCH2	-288982	5.21496e-05	0.290034	5.41663e-05
11_47376363	rs3740686	ENSG00000109919.5	MTCH2	-287812	2.50585e-05	-0.293922	5.41663e-05
11_47376448	rs1057233	ENSG00000109919.5	MTCH2	-287727	3.70973e-05	-0.289252	5.41663e-05
11_47379212	rs11039199	ENSG00000109919.5	MTCH2	-284963	4.43776e-05	0.284841	5.41663e-05
11_47379407	rs2084946	ENSG00000109919.5	MTCH2	-284768	4.99316e-05	-0.284095	5.41663e-05
11_47379615	rs1542321	ENSG00000109919.5	MTCH2	-284560	2.50585e-05	-0.293922	5.41663e-05
11_47379646	rs11039200	ENSG00000109919.5	MTCH2	-284529	4.43776e-05	0.284841	5.41663e-05
11_47380061	rs10734557	ENSG00000109919.5	MTCH2	-284114	2.50585e-05	-0.293922	5.41663e-05
11_47382426	rs11039202	ENSG00000109919.5	MTCH2	-281749	5.18832e-06	0.317387	5.41663e-05
11_47383275	rs7105851	ENSG00000109919.5	MTCH2	-280900	4.05713e-06	-0.309625	5.41663e-05
11_47384597	rs11039203	ENSG00000109919.5	MTCH2	-279578	4.19492e-06	0.310981	5.41663e-05
11_47385194	rs67116452	ENSG00000109919.5	MTCH2	-278981	4.19492e-06	0.310981	5.41663e-05
11_47385923	rs10838698	ENSG00000109919.5	MTCH2	-278252	4.08296e-06	-0.311426	5.41663e-05
11_47386073	rs10838699	ENSG00000109919.5	MTCH2	-278102	4.08296e-06	-0.311426	5.41663e-05
11_47387599	rs935914	ENSG00000109919.5	MTCH2	-276576	3.22849e-06	-0.312931	5.41663e-05
11_47389223	rs35996350	ENSG00000109919.5	MTCH2	-274952	5.38361e-06	0.311919	5.41663e-05
11_47389676	rs4752827	ENSG00000109919.5	MTCH2	-274499	4.19492e-06	-0.310981	5.41663e-05
11_47390692	rs4752987	ENSG00000109919.5	MTCH2	-273483	4.19492e-06	-0.310981	5.41663e-05
11_47391039	rs10769258	ENSG00000109919.5	MTCH2	-273136	6.1915e-06	-0.307226	5.41663e-05
11_47391745	rs67472071	ENSG00000109919.5	MTCH2	-272430	4.19492e-06	0.310981	5.41663e-05
11_47391879	rs7928163	ENSG00000109919.5	MTCH2	-272296	4.19492e-06	-0.310981	5.41663e-05
11_47393303	rs11039212	ENSG00000109919.5	MTCH2	-270872	4.19492e-06	0.310981	5.41663e-05
11_47393638	rs4992357	ENSG00000109919.5	MTCH2	-270537	4.19492e-06	-0.310981	5.41663e-05
11_47394338	rs896816	ENSG00000109919.5	MTCH2	-269837	5.18832e-06	-0.317387	5.41663e-05
11_47395240	rs7940536	ENSG00000109919.5	MTCH2	-268935	3.33143e-06	-0.31436	5.41663e-05
11_47397353	rs56030824	ENSG00000109919.5	MTCH2	-266822	6.58516e-06	0.30092	5.41663e-05
11_47397714	rs55677087	ENSG00000109919.5	MTCH2	-266461	2.75098e-06	0.318471	5.41663e-05
11_47398963	rs12146565	ENSG00000109919.5	MTCH2	-265212	7.68798e-06	0.302778	5.41663e-05
11_47401058	rs11601173	ENSG00000109919.5	MTCH2	-263117	4.19492e-06	0.310981	5.41663e-05
11_47401060	rs11607981	ENSG00000109919.5	MTCH2	-263115	4.19492e-06	0.310981	5.41663e-05
11_47401171	rs11601603	ENSG00000109919.5	MTCH2	-263004	4.19492e-06	0.310981	5.41663e-05
11_47409212	rs7111957	ENSG00000109919.5	MTCH2	-254963	6.93712e-06	-0.305035	5.41663e-05
11_47410200	rs6485753	ENSG00000109919.5	MTCH2	-253975	4.19492e-06	-0.310981	5.41663e-05
11_47410393	rs4752990	ENSG00000109919.5	MTCH2	-253782	4.19492e-06	0.310981	5.41663e-05
11_47410951	rs4752993	ENSG00000109919.5	MTCH2	-253224	4.19492e-06	-0.310981	5.41663e-05
11_47411065	rs4752994	ENSG00000109919.5	MTCH2	-253110	4.19492e-06	-0.310981	5.41663e-05
11_47411581	rs10769262	ENSG00000109919.5	MTCH2	-252594	4.19492e-06	-0.310981	5.41663e-05
11_47413475	rs12803525	ENSG00000109919.5	MTCH2	-250700	4.19492e-06	0.310981	5.41663e-05
11_47413733	rs11605672	ENSG00000109919.5	MTCH2	-250442	4.19492e-06	0.310981	5.41663e-05
11_47416636	rs55876153	ENSG00000109919.5	MTCH2	-247539	4.19492e-06	0.310981	5.41663e-05
11_47418306	rs12802273	ENSG00000109919.5	MTCH2	-245869	6.97893e-06	0.307165	5.41663e-05
11_47418465	rs58965622	ENSG00000109919.5	MTCH2	-245710	4.19492e-06	0.310981	5.41663e-05
11_47419129	rs7924485	ENSG00000109919.5	MTCH2	-245046	4.19492e-06	-0.310981	5.41663e-05
11_47419301	rs896815	ENSG00000109919.5	MTCH2	-244874	7.39997e-06	-0.305136	5.41663e-05
11_47419757	rs1317164	ENSG00000109919.5	MTCH2	-244418	4.19492e-06	0.310981	5.41663e-05
11_47424400	rs11039219	ENSG00000109919.5	MTCH2	-239775	4.19492e-06	0.310981	5.41663e-05
11_47424717	rs10838704	ENSG00000109919.5	MTCH2	-239458	7.68798e-06	0.302778	5.41663e-05
11_47426956	rs112060627	ENSG00000109919.5	MTCH2	-237219	4.19492e-06	0.310981	5.41663e-05
11_47427825	rs10838706	ENSG00000109919.5	MTCH2	-236350	3.45292e-05	-0.272203	5.41663e-05
11_47428565	rs4752999	ENSG00000109919.5	MTCH2	-235610	4.19492e-06	0.310981	5.41663e-05
11_47429245	rs7107726	ENSG00000109919.5	MTCH2	-234930	4.19492e-06	0.310981	5.41663e-05
11_47430458	rs7937331	ENSG00000109919.5	MTCH2	-233717	3.03939e-05	-0.273554	5.41663e-05
11_47432034	rs755554	ENSG00000109919.5	MTCH2	-232141	3.03939e-05	-0.273554	5.41663e-05
11_47432303	rs755553	ENSG00000109919.5	MTCH2	-231872	2.64573e-05	-0.275992	5.41663e-05
11_47437202	rs2293577	ENSG00000109919.5	MTCH2	-226973	3.03939e-05	-0.273554	5.41663e-05
11_47437403	rs2293578	ENSG00000109919.5	MTCH2	-226772	7.68798e-06	0.302778	5.41663e-05
11_47439444	rs2053979	ENSG00000109919.5	MTCH2	-224731	1.75236e-06	0.315821	5.41663e-05
11_47439938	rs10742803	ENSG00000109919.5	MTCH2	-224237	3.03939e-05	-0.273554	5.41663e-05
11_47440283	rs2293580	ENSG00000109919.5	MTCH2	-223892	3.03939e-05	-0.273554	5.41663e-05
11_47442893	rs3781626	ENSG00000109919.5	MTCH2	-221282	1.25041e-05	-0.291089	5.41663e-05
11_47443080	rs3781625	ENSG00000109919.5	MTCH2	-221095	4.13147e-06	0.312636	5.41663e-05
11_47446292	rs55927797	ENSG00000109919.5	MTCH2	-217883	4.19492e-06	0.310981	5.41663e-05
11_47448497	rs11600581	ENSG00000109919.5	MTCH2	-215678	4.05713e-06	0.309625	5.41663e-05
11_47450338	rs35496532	ENSG00000109919.5	MTCH2	-213837	2.45767e-05	0.294834	5.41663e-05
11_47454972	rs2868459	ENSG00000109919.5	MTCH2	-209203	4.19492e-06	0.310981	5.41663e-05
11_47457539	rs11604680	ENSG00000109919.5	MTCH2	-206636	7.68798e-06	0.302778	5.41663e-05
11_47458765	rs7106956	ENSG00000109919.5	MTCH2	-205410	4.19492e-06	0.310981	5.41663e-05
11_47459963	rs35705029	ENSG00000109919.5	MTCH2	-204212	4.19492e-06	0.310981	5.41663e-05
11_47466006	rs4752838	ENSG00000109919.5	MTCH2	-198169	4.19492e-06	0.310981	5.41663e-05
11_47466790	rs7925389	ENSG00000109919.5	MTCH2	-197385	1.49253e-05	0.304758	5.41663e-05
11_47486885	rs1317149	ENSG00000109919.5	MTCH2	-177290	3.38519e-05	0.293733	5.41663e-05
11_47495746	rs11039255	ENSG00000109919.5	MTCH2	-168429	3.38519e-05	0.293733	5.41663e-05
11_47539697	rs4752845	ENSG00000109919.5	MTCH2	-124478	3.38519e-05	0.293733	5.41663e-05
11_47547046	rs34958982	ENSG00000109919.5	MTCH2	-117129	3.38519e-05	0.293733	5.41663e-05
11_47568074	rs66749409	ENSG00000109919.5	MTCH2	-96101	2.31413e-05	0.294246	5.41663e-05
11_47583121	rs12798346	ENSG00000109919.5	MTCH2	-81054	3.38519e-05	0.293733	5.41663e-05
11_47586376	rs56400411	ENSG00000109919.5	MTCH2	-77799	3.38519e-05	0.293733	5.41663e-05
11_47624714	rs12419692	ENSG00000109919.5	MTCH2	-39461	3.38519e-05	0.293733	5.41663e-05
11_47648042	rs4752856	ENSG00000109919.5	MTCH2	-16133	3.38519e-05	0.293733	5.41663e-05
11_47763016	rs10838757	ENSG00000109919.5	MTCH2	98841	5.30853e-05	0.2771	5.41663e-05
11_47786184	rs7947730	ENSG00000109919.5	MTCH2	122009	2.57635e-05	0.292377	5.41663e-05
11_47796295	rs11039390	ENSG00000109919.5	MTCH2	132120	3.49522e-05	0.279662	5.41663e-05
11_47807774	rs2290850	ENSG00000109919.5	MTCH2	143599	3.49522e-05	0.279662	5.41663e-05
11_47812311	rs12787330	ENSG00000109919.5	MTCH2	148136	3.49522e-05	0.279662	5.41663e-05
11_47832793	rs11605774	ENSG00000109919.5	MTCH2	168618	3.49522e-05	0.279662	5.41663e-05
11_47841581	rs11039412	ENSG00000109919.5	MTCH2	177406	3.49522e-05	0.279662	5.41663e-05
11_47846711	rs11039416	ENSG00000109919.5	MTCH2	182536	3.49522e-05	0.279662	5.41663e-05
11_47847428	rs35985502	ENSG00000109919.5	MTCH2	183253	3.49522e-05	0.279662	5.41663e-05
11_47851376	rs34128973	ENSG00000109919.5	MTCH2	187201	3.49522e-05	0.279662	5.41663e-05
11_47857520	rs4752873	ENSG00000109919.5	MTCH2	193345	3.49522e-05	0.279662	5.41663e-05
11_47863119	rs11039426	ENSG00000109919.5	MTCH2	198944	3.49522e-05	0.279662	5.41663e-05
11_47868853	rs12418852	ENSG00000109919.5	MTCH2	204678	3.49522e-05	0.279662	5.41663e-05
11_47874364	rs4752797	ENSG00000109919.5	MTCH2	210189	3.49522e-05	0.279662	5.41663e-05
11_47898535	rs4752881	ENSG00000109919.5	MTCH2	234360	3.49522e-05	0.279662	5.41663e-05
11_47902883	rs12364432	ENSG00000109919.5	MTCH2	238708	3.49522e-05	0.279662	5.41663e-05
16_19706199	rs112324736	ENSG00000103550.9	KNOP1	-22817	2.36291e-09	0.829951	1.49711e-05
16_19707731	rs8063310	ENSG00000103550.9	KNOP1	-21285	1.24167e-08	0.79215	1.49711e-05
16_19708196	rs7187976	ENSG00000103550.9	KNOP1	-20820	1.24167e-08	0.79215	1.49711e-05
16_19709105	rs28415871	ENSG00000103550.9	KNOP1	-19911	1.24167e-08	0.79215	1.49711e-05
16_19709459	rs55781242	ENSG00000103550.9	KNOP1	-19557	5.01277e-13	0.960639	1.49711e-05
16_19709751	rs56100071	ENSG00000103550.9	KNOP1	-19265	5.01277e-13	0.960639	1.49711e-05
16_19709779	rs56108048	ENSG00000103550.9	KNOP1	-19237	5.01277e-13	0.960639	1.49711e-05
16_19710014	rs11859776	ENSG00000103550.9	KNOP1	-19002	1.24167e-08	0.79215	1.49711e-05
16_19710702	rs9935063	ENSG00000103550.9	KNOP1	-18314	2.72964e-08	0.76109	1.49711e-05
16_19711351	rs11646891	ENSG00000103550.9	KNOP1	-17665	5.01277e-13	0.960639	1.49711e-05
16_19711439	rs2239973	ENSG00000103550.9	KNOP1	-17577	3.37207e-12	0.876943	1.49711e-05
16_19711469	rs6497395	ENSG00000103550.9	KNOP1	-17547	1.24167e-08	0.79215	1.49711e-05
16_19713882	rs1544352	ENSG00000103550.9	KNOP1	-15134	1.24167e-08	0.79215	1.49711e-05
16_19714903	rs72769523	ENSG00000103550.9	KNOP1	-14113	1.4546e-11	0.879315	1.49711e-05
16_19718725	rs1016971	ENSG00000103550.9	KNOP1	-10291	5.01277e-13	0.960639	1.49711e-05
16_19719840	rs8044413	ENSG00000103550.9	KNOP1	-9176	5.70118e-09	0.961322	1.49711e-05
16_19719946	rs8044607	ENSG00000103550.9	KNOP1	-9070	5.01277e-13	0.960639	1.49711e-05
16_19720162	rs56064636	ENSG00000103550.9	KNOP1	-8854	1.23799e-13	0.957995	1.49711e-05
16_19720258	rs11641968	ENSG00000103550.9	KNOP1	-8758	1.23799e-13	0.957995	1.49711e-05
16_19721515	rs720176	ENSG00000103550.9	KNOP1	-7501	1.23799e-13	0.957995	1.49711e-05
16_19721731	rs720175	ENSG00000103550.9	KNOP1	-7285	1.13483e-13	0.913658	1.49711e-05
16_19721755	rs720174	ENSG00000103550.9	KNOP1	-7261	1.23799e-13	0.957995	1.49711e-05
16_19721806	rs720173	ENSG00000103550.9	KNOP1	-7210	5.01277e-13	0.960639	1.49711e-05
16_19722002	rs59522553	ENSG00000103550.9	KNOP1	-7014	1.24167e-08	0.79215	1.49711e-05
16_19722309	rs11644834	ENSG00000103550.9	KNOP1	-6707	2.72964e-08	0.76109	1.49711e-05
16_19722366	rs3829539	ENSG00000103550.9	KNOP1	-6650	5.01277e-13	0.960639	1.49711e-05
16_19723112	rs62024159	ENSG00000103550.9	KNOP1	-5904	1.23799e-13	0.957995	1.49711e-05
16_19724020	rs55996374	ENSG00000103550.9	KNOP1	-4996	1.23799e-13	0.957995	1.49711e-05
16_19724313	rs4782269	ENSG00000103550.9	KNOP1	-4703	1.24167e-08	0.79215	1.49711e-05
16_19725130	rs2074037	ENSG00000103550.9	KNOP1	-3886	1.23799e-13	0.957995	1.49711e-05
16_19726781	rs8060355	ENSG00000103550.9	KNOP1	-2235	1.61052e-09	0.776989	1.49711e-05
16_19727998	rs4780822	ENSG00000103550.9	KNOP1	-1018	1.16608e-08	0.737134	1.49711e-05
16_19728455	rs11645910	ENSG00000103550.9	KNOP1	-561	1.24167e-08	0.79215	1.49711e-05
16_19728722	rs4782270	ENSG00000103550.9	KNOP1	-294	2.72964e-08	0.76109	1.49711e-05
16_19729016	rs4782272	ENSG00000103550.9	KNOP1	0	2.446e-11	0.873555	1.49711e-05
16_19730554	rs8063404	ENSG00000103550.9	KNOP1	1538	2.06587e-09	0.793289	1.49711e-05
16_19733012	rs62024961	ENSG00000103550.9	KNOP1	3996	1.11532e-09	0.814562	1.49711e-05
16_19733586	rs59193330	ENSG00000103550.9	KNOP1	4570	1.24167e-08	0.79215	1.49711e-05
16_19734854	rs62024964	ENSG00000103550.9	KNOP1	5838	1.24167e-08	0.79215	1.49711e-05
16_19735697	rs6497396	ENSG00000103550.9	KNOP1	6681	1.24167e-08	0.79215	1.49711e-05
16_19735900	rs4780823	ENSG00000103550.9	KNOP1	6884	5.47586e-06	0.619978	1.49711e-05
16_19737425	rs4780824	ENSG00000103550.9	KNOP1	8409	1.11532e-09	0.814562	1.49711e-05
16_19738220	rs2106638	ENSG00000103550.9	KNOP1	9204	5.70118e-09	0.961322	1.49711e-05
16_19739002	rs7206184	ENSG00000103550.9	KNOP1	9986	1.11532e-09	0.814562	1.49711e-05
16_19740237	rs739564	ENSG00000103550.9	KNOP1	11221	1.24167e-08	0.79215	1.49711e-05
16_19740243	rs739563	ENSG00000103550.9	KNOP1	11227	1.11532e-09	0.814562	1.49711e-05
16_19741027	rs56112689	ENSG00000103550.9	KNOP1	12011	3.75598e-10	0.857006	1.49711e-05
16_19741087	rs8056030	ENSG00000103550.9	KNOP1	12071	1.15325e-08	0.761508	1.49711e-05
16_19741106	rs146914019	ENSG00000103550.9	KNOP1	12090	1.22524e-09	0.823481	1.49711e-05
16_19742230	rs56344690	ENSG00000103550.9	KNOP1	13214	1.20775e-08	0.942071	1.49711e-05
16_19743649	rs1858973	ENSG00000103550.9	KNOP1	14633	1.11532e-09	0.814562	1.49711e-05
16_19746982	rs16972322	ENSG00000103550.9	KNOP1	17966	3.33612e-11	0.907827	1.49711e-05
16_19747922	rs55687948	ENSG00000103550.9	KNOP1	18906	1.11532e-09	0.814562	1.49711e-05
16_19749709	rs13331873	ENSG00000103550.9	KNOP1	20693	1.24167e-08	0.79215	1.49711e-05
16_19750051	rs8055485	ENSG00000103550.9	KNOP1	21035	1.11532e-09	0.814562	1.49711e-05
16_19750275	rs8056301	ENSG00000103550.9	KNOP1	21259	1.24167e-08	0.79215	1.49711e-05
16_19751210	rs72769533	ENSG00000103550.9	KNOP1	22194	5.70118e-09	0.961322	1.49711e-05
16_19753213	rs8053999	ENSG00000103550.9	KNOP1	24197	1.24167e-08	0.79215	1.49711e-05
16_19753267	rs2354583	ENSG00000103550.9	KNOP1	24251	1.24167e-08	0.79215	1.49711e-05
16_19753334	rs1858975	ENSG00000103550.9	KNOP1	24318	1.24167e-08	0.79215	1.49711e-05
16_19753456	rs1858974	ENSG00000103550.9	KNOP1	24440	1.24167e-08	0.79215	1.49711e-05
16_19756348	rs4782276	ENSG00000103550.9	KNOP1	27332	5.71437e-08	0.67243	1.49711e-05
16_19757001	rs924815	ENSG00000103550.9	KNOP1	27985	1.45905e-08	0.712078	1.49711e-05
16_19758885	rs4782277	ENSG00000103550.9	KNOP1	29869	1.24167e-08	0.79215	1.49711e-05
16_19758962	rs4782278	ENSG00000103550.9	KNOP1	29946	1.11532e-09	0.814562	1.49711e-05
16_19759007	rs4782279	ENSG00000103550.9	KNOP1	29991	1.24167e-08	0.79215	1.49711e-05
16_19759575	rs4780826	ENSG00000103550.9	KNOP1	30559	1.50966e-07	0.738547	1.49711e-05
16_19759622	rs4782280	ENSG00000103550.9	KNOP1	30606	1.66253e-08	0.794289	1.49711e-05
16_19761858	rs8053400	ENSG00000103550.9	KNOP1	32842	4.98658e-09	0.811765	1.49711e-05
16_19762935	rs16951276	ENSG00000103550.9	KNOP1	33919	1.11532e-09	0.814562	1.49711e-05
16_19766034	rs6497401	ENSG00000103550.9	KNOP1	37018	1.50966e-07	0.738547	1.49711e-05
16_19767129	rs8053136	ENSG00000103550.9	KNOP1	38113	1.45905e-08	0.712078	1.49711e-05
16_19767373	rs7195053	ENSG00000103550.9	KNOP1	38357	1.24167e-08	0.79215	1.49711e-05
16_19768047	rs11642322	ENSG00000103550.9	KNOP1	39031	1.50966e-07	0.738547	1.49711e-05
16_19768340	rs62025012	ENSG00000103550.9	KNOP1	39324	3.33612e-11	0.907827	1.49711e-05
16_19769394	rs6497402	ENSG00000103550.9	KNOP1	40378	1.24167e-08	0.79215	1.49711e-05
16_19769823	rs4782281	ENSG00000103550.9	KNOP1	40807	2.72964e-08	0.76109	1.49711e-05
16_19771182	rs11646817	ENSG00000103550.9	KNOP1	42166	1.50966e-07	0.738547	1.49711e-05
16_19771577	rs11647001	ENSG00000103550.9	KNOP1	42561	1.11532e-09	0.814562	1.49711e-05
16_19772076	rs11074407	ENSG00000103550.9	KNOP1	43060	1.24167e-08	0.79215	1.49711e-05
16_19774713	rs8052404	ENSG00000103550.9	KNOP1	45697	1.24167e-08	0.79215	1.49711e-05
16_19777197	rs72769541	ENSG00000103550.9	KNOP1	48181	1.50966e-07	0.738547	1.49711e-05
16_19777231	rs72769543	ENSG00000103550.9	KNOP1	48215	3.33612e-11	0.907827	1.49711e-05
16_19777237	rs72769544	ENSG00000103550.9	KNOP1	48221	3.33612e-11	0.907827	1.49711e-05
16_19777705	rs2047889	ENSG00000103550.9	KNOP1	48689	9.60159e-07	0.682865	1.49711e-05
16_19778575	rs2354584	ENSG00000103550.9	KNOP1	49559	1.42502e-07	0.888822	1.49711e-05
16_19782653	rs34436552	ENSG00000103550.9	KNOP1	53637	3.33612e-11	0.907827	1.49711e-05
16_19782802	rs28681321	ENSG00000103550.9	KNOP1	53786	1.74365e-10	0.828616	1.49711e-05
16_19784691	rs1021865	ENSG00000103550.9	KNOP1	55675	1.24167e-08	0.79215	1.49711e-05
16_19786373	rs13335860	ENSG00000103550.9	KNOP1	57357	1.5574e-10	0.843499	1.49711e-05
16_19787411	rs8045761	ENSG00000103550.9	KNOP1	58395	2.72964e-08	0.76109	1.49711e-05
16_19787949	rs56265490	ENSG00000103550.9	KNOP1	58933	3.33612e-11	0.907827	1.49711e-05
16_19789307	rs56995898	ENSG00000103550.9	KNOP1	60291	1.24167e-08	0.79215	1.49711e-05
16_19791663	rs9928277	ENSG00000103550.9	KNOP1	62647	1.74365e-10	0.828616	1.49711e-05
16_19792515	rs62025018	ENSG00000103550.9	KNOP1	63499	3.33612e-11	0.907827	1.49711e-05
16_19792534	rs62025019	ENSG00000103550.9	KNOP1	63518	3.33612e-11	0.907827	1.49711e-05
16_19792598	rs9931167	ENSG00000103550.9	KNOP1	63582	1.74365e-10	0.828616	1.49711e-05
16_19793011	rs9933567	ENSG00000103550.9	KNOP1	63995	1.24167e-08	0.79215	1.49711e-05
16_19793980	rs4780828	ENSG00000103550.9	KNOP1	64964	1.24167e-08	0.79215	1.49711e-05
16_19794347	rs13337451	ENSG00000103550.9	KNOP1	65331	1.09609e-07	0.735214	1.49711e-05
16_19794374	rs7185335	ENSG00000103550.9	KNOP1	65358	7.62939e-09	0.807967	1.49711e-05
16_19794703	rs11866204	ENSG00000103550.9	KNOP1	65687	1.24167e-08	0.79215	1.49711e-05
16_19795409	rs11648873	ENSG00000103550.9	KNOP1	66393	1.74365e-10	0.828616	1.49711e-05
16_19796343	rs7198630	ENSG00000103550.9	KNOP1	67327	3.33612e-11	0.907827	1.49711e-05
16_19797129	rs13331681	ENSG00000103550.9	KNOP1	68113	1.74365e-10	0.828616	1.49711e-05
16_19797878	rs9932521	ENSG00000103550.9	KNOP1	68862	1.24167e-08	0.79215	1.49711e-05
16_19797969	rs62025024	ENSG00000103550.9	KNOP1	68953	3.33612e-11	0.907827	1.49711e-05
16_19800133	rs6497404	ENSG00000103550.9	KNOP1	71117	1.02822e-09	0.787518	1.49711e-05
16_19800213	rs7191155	ENSG00000103550.9	KNOP1	71197	3.33612e-11	0.907827	1.49711e-05
16_19800973	rs62025025	ENSG00000103550.9	KNOP1	71957	8.21467e-11	0.837539	1.49711e-05
16_19801023	rs72769553	ENSG00000103550.9	KNOP1	72007	1.42502e-07	0.888822	1.49711e-05
16_19801230	rs7196070	ENSG00000103550.9	KNOP1	72214	1.24167e-08	0.79215	1.49711e-05
16_19801849	rs13336271	ENSG00000103550.9	KNOP1	72833	1.24167e-08	0.79215	1.49711e-05
16_19801861	rs7201818	ENSG00000103550.9	KNOP1	72845	1.24167e-08	0.79215	1.49711e-05
16_19802014	rs7202651	ENSG00000103550.9	KNOP1	72998	1.07892e-09	0.844372	1.49711e-05
16_19802764	rs1827604	ENSG00000103550.9	KNOP1	73748	1.24167e-08	0.79215	1.49711e-05
16_19803199	rs13332674	ENSG00000103550.9	KNOP1	74183	1.74365e-10	0.828616	1.49711e-05
16_19803846	rs8050872	ENSG00000103550.9	KNOP1	74830	2.81487e-08	0.779112	1.49711e-05
16_19804085	rs8051226	ENSG00000103550.9	KNOP1	75069	1.87752e-09	0.784426	1.49711e-05
16_19804256	rs8051848	ENSG00000103550.9	KNOP1	75240	1.24167e-08	0.79215	1.49711e-05
16_19804370	rs28896609	ENSG00000103550.9	KNOP1	75354	1.74365e-10	0.828616	1.49711e-05
16_19806164	rs9788912	ENSG00000103550.9	KNOP1	77148	1.74365e-10	0.828616	1.49711e-05
16_19806252	rs7205592	ENSG00000103550.9	KNOP1	77236	1.24167e-08	0.79215	1.49711e-05
16_19807767	rs8059618	ENSG00000103550.9	KNOP1	78751	1.24167e-08	0.79215	1.49711e-05
16_19808163	rs7185636	ENSG00000103550.9	KNOP1	79147	1.24167e-08	0.79215	1.49711e-05
16_19808609	rs34836825	ENSG00000103550.9	KNOP1	79593	1.24167e-08	0.79215	1.49711e-05
16_19809695	rs4782284	ENSG00000103550.9	KNOP1	80679	7.29599e-06	0.614056	1.49711e-05
16_19812885	rs9940178	ENSG00000103550.9	KNOP1	83869	1.02822e-09	0.787518	1.49711e-05
16_19813605	rs9931211	ENSG00000103550.9	KNOP1	84589	1.74365e-10	0.828616	1.49711e-05
16_19814744	rs11865116	ENSG00000103550.9	KNOP1	85728	1.24167e-08	0.79215	1.49711e-05
16_19815228	rs60971311	ENSG00000103550.9	KNOP1	86212	1.02822e-09	0.787518	1.49711e-05
16_19815411	rs9926151	ENSG00000103550.9	KNOP1	86395	1.02822e-09	0.787518	1.49711e-05
16_19820241	rs11641590	ENSG00000103550.9	KNOP1	91225	3.33612e-11	0.907827	1.49711e-05
16_19820694	rs11648129	ENSG00000103550.9	KNOP1	91678	3.33612e-11	0.907827	1.49711e-05
16_19821557	rs62025047	ENSG00000103550.9	KNOP1	92541	1.74365e-10	0.828616	1.49711e-05
16_19824165	rs11647196	ENSG00000103550.9	KNOP1	95149	9.06068e-10	0.907131	1.49711e-05
16_19824493	rs11865403	ENSG00000103550.9	KNOP1	95477	1.74365e-10	0.828616	1.49711e-05
16_19824638	rs950928	ENSG00000103550.9	KNOP1	95622	1.75724e-08	0.761642	1.49711e-05
16_19826534	rs8056711	ENSG00000103550.9	KNOP1	97518	8.55418e-09	0.775178	1.49711e-05
16_19829994	rs62025050	ENSG00000103550.9	KNOP1	100978	1.45905e-08	0.712078	1.49711e-05
16_19829999	rs62025051	ENSG00000103550.9	KNOP1	100983	1.74365e-10	0.828616	1.49711e-05
16_19830457	rs59009734	ENSG00000103550.9	KNOP1	101441	1.75724e-08	0.761642	1.49711e-05
16_19832798	rs11642339	ENSG00000103550.9	KNOP1	103782	8.048e-06	0.776057	1.49711e-05
16_19841876	rs72769573	ENSG00000103550.9	KNOP1	112860	8.048e-06	0.776057	1.49711e-05
16_19843517	rs72769575	ENSG00000103550.9	KNOP1	114501	8.048e-06	0.776057	1.49711e-05
16_19844865	rs11641786	ENSG00000103550.9	KNOP1	115849	8.048e-06	0.776057	1.49711e-05
16_19847092	rs11644668	ENSG00000103550.9	KNOP1	118076	8.048e-06	0.776057	1.49711e-05
16_19855985	rs4780829	ENSG00000103550.9	KNOP1	126969	5.07274e-06	0.777802	1.49711e-05
16_19859332	rs4782289	ENSG00000103550.9	KNOP1	130316	5.07274e-06	0.777802	1.49711e-05
16_19866760	rs4782292	ENSG00000103550.9	KNOP1	137744	5.07274e-06	0.777802	1.49711e-05
16_19867021	rs4782294	ENSG00000103550.9	KNOP1	138005	5.07274e-06	0.777802	1.49711e-05
16_31133100	rs59735493	ENSG00000103510.15	KAT8	6025	2.07015e-06	0.393577	2.65886e-05
19_1028149	rs75364577	ENSG00000207357.1	RNU6-2	6628	1.89617e-07	0.877261	6.2234e-06
19_45217859	rs76419583	ENSG00000266903.1	NA	-4172	1.33205e-11	0.971466	1.10594e-05
19_45217910	rs75573995	ENSG00000266903.1	NA	-4121	1.33205e-11	0.971466	1.10594e-05
19_45217990	rs75972892	ENSG00000266903.1	NA	-4041	1.33205e-11	0.971466	1.10594e-05
19_45218266	rs77229005	ENSG00000266903.1	NA	-3765	1.33205e-11	0.971466	1.10594e-05
19_45218971	rs1137572	ENSG00000266903.1	NA	-3060	1.33205e-11	0.971466	1.10594e-05
19_45219011	rs1137571	ENSG00000266903.1	NA	-3020	1.33205e-11	0.971466	1.10594e-05
19_45219015	rs3201345	ENSG00000266903.1	NA	-3016	1.33205e-11	0.971466	1.10594e-05
19_45219369	rs57172082	ENSG00000266903.1	NA	-2662	1.33205e-11	0.971466	1.10594e-05
19_45219462	rs60248451	ENSG00000266903.1	NA	-2569	1.33205e-11	0.971466	1.10594e-05
19_45219486	rs74561933	ENSG00000266903.1	NA	-2545	1.33205e-11	0.971466	1.10594e-05
19_45219634	rs113670196	ENSG00000266903.1	NA	-2397	1.20127e-10	0.995096	1.10594e-05
19_45221537	rs56198711	ENSG00000266903.1	NA	-494	9.5058e-11	1.05778	1.10594e-05
19_45221767	rs79638902	ENSG00000266903.1	NA	-264	5.84904e-15	1.21581	1.10594e-05
19_45225973	rs2927487	ENSG00000266903.1	NA	3942	1.85022e-07	-0.674677	1.10594e-05
19_45240584	rs55923289	ENSG00000266903.1	NA	18553	3.51993e-06	0.809112	1.10594e-05
19_45335676	rs56394238	ENSG00000142252.6	GEMIN7	-246777	9.14152e-06	0.360788	1.07972e-05
6_32320153	rs3132963	ENSG00000198502.5	HLA-DRB5	-177911	2.27949e-07	-0.753048	2.2724e-05
6_32320153	rs3132963	ENSG00000229391.3	HLA-DRB6	-207646	1.62151e-07	0.693234	2.20038e-05
6_32383256	rs4959098	ENSG00000198502.5	HLA-DRB5	-114808	1.65556e-06	-0.536466	2.2724e-05
6_32388275	rs2395166	ENSG00000198502.5	HLA-DRB5	-109789	1.6277e-06	-0.537397	2.2724e-05
6_32395036	rs114684261	ENSG00000198502.5	HLA-DRB5	-103028	1.50872e-05	-0.499239	2.2724e-05
6_32501395	rs72851021	ENSG00000237541.3	HLA-DQA2	-207724	3.71719e-07	0.688359	1.90305e-05
6_32501395	rs72851021	ENSG00000179344.12	HLA-DQB1	-134765	8.2735e-06	-0.583726	2.0862e-05
6_32501395	rs72851021	ENSG00000198502.5	HLA-DRB5	3331	1.83172e-11	-0.751743	2.2724e-05
6_32501395	rs72851021	ENSG00000196126.6	HLA-DRB1	-56230	1.11712e-08	-0.479012	1.88426e-05
6_32501395	rs72851021	ENSG00000237541.3	HLA-DQA1	-207724	3.71719e-07	0.688359	1.90305e-05
6_32501395	rs72851021	ENSG00000229391.3	HLA-DRB6	-26404	3.66347e-10	0.648953	2.20038e-05
6_32501395	rs72851021	ENSG00000232629.4	HLA-DQB2	-229916	1.06791e-05	0.623176	2.24043e-05
6_32501395	rs72851021	ENSG00000223534.1	HLA-DQB1-AS1	-126737	1.67945e-05	-0.546927	2.41425e-05
6_32501534	rs111831085	ENSG00000198502.5	HLA-DRB5	3470	1.95319e-11	-0.751581	2.2724e-05
6_32501534	rs111831085	ENSG00000179344.12	HLA-DQB1	-134626	1.19444e-05	-0.574939	2.0862e-05
6_32501534	rs111831085	ENSG00000223534.1	HLA-DQB1-AS1	-126598	1.48659e-05	-0.550459	2.41425e-05
6_32501534	rs111831085	ENSG00000232629.4	HLA-DQB2	-229777	6.85219e-06	0.6357	2.24043e-05
6_32501534	rs111831085	ENSG00000229391.3	HLA-DRB6	-26265	7.89457e-10	0.639557	2.20038e-05
6_32501534	rs111831085	ENSG00000237541.3	HLA-DQA2	-207585	2.72782e-07	0.695721	1.90305e-05
6_32501534	rs111831085	ENSG00000237541.3	HLA-DQA1	-207585	2.72782e-07	0.695721	1.90305e-05
6_32501534	rs111831085	ENSG00000196126.6	HLA-DRB1	-56091	1.15799e-08	-0.478995	1.88426e-05
6_32513724	rs111912462	ENSG00000237541.3	HLA-DQA1	-195395	9.36767e-08	0.728982	1.90305e-05
6_32513724	rs111912462	ENSG00000179344.12	HLA-DQB1	-122436	3.75101e-06	-0.612476	2.0862e-05
6_32513724	rs111912462	ENSG00000198502.5	HLA-DRB5	15660	2.32217e-11	-0.760529	2.2724e-05
6_32513724	rs111912462	ENSG00000196126.6	HLA-DRB1	-43901	1.81591e-09	-0.507343	1.88426e-05
6_32513724	rs111912462	ENSG00000229391.3	HLA-DRB6	-14075	1.67349e-08	0.605431	2.20038e-05
6_32513724	rs111912462	ENSG00000237541.3	HLA-DQA2	-195395	9.36767e-08	0.728982	1.90305e-05
6_32513724	rs111912462	ENSG00000232629.4	HLA-DQB2	-217587	8.05086e-06	0.64074	2.24043e-05
6_32514030	rs111720533	ENSG00000237541.3	HLA-DQA1	-195089	3.71719e-07	0.688359	1.90305e-05
6_32514030	rs111720533	ENSG00000198502.5	HLA-DRB5	15966	1.83172e-11	-0.751743	2.2724e-05
6_32514030	rs111720533	ENSG00000196126.6	HLA-DRB1	-43595	1.11712e-08	-0.479012	1.88426e-05
6_32514030	rs111720533	ENSG00000229391.3	HLA-DRB6	-13769	3.66347e-10	0.648953	2.20038e-05
6_32514030	rs111720533	ENSG00000179344.12	HLA-DQB1	-122130	8.2735e-06	-0.583726	2.0862e-05
6_32514030	rs111720533	ENSG00000237541.3	HLA-DQA2	-195089	3.71719e-07	0.688359	1.90305e-05
6_32514030	rs111720533	ENSG00000232629.4	HLA-DQB2	-217281	1.06791e-05	0.623176	2.24043e-05
6_32514030	rs111720533	ENSG00000223534.1	HLA-DQB1-AS1	-114102	1.67945e-05	-0.546927	2.41425e-05
6_32526731	rs72845730	ENSG00000232629.4	HLA-DQB2	-204580	3.31355e-06	0.685862	2.24043e-05
6_32526731	rs72845730	ENSG00000198502.5	HLA-DRB5	28667	5.31888e-11	-0.774064	2.2724e-05
6_32526731	rs72845730	ENSG00000237541.3	HLA-DQA2	-182388	6.28515e-09	0.807281	1.90305e-05
6_32526731	rs72845730	ENSG00000179344.12	HLA-DQB1	-109429	2.0454e-06	-0.647173	2.0862e-05
6_32526731	rs72845730	ENSG00000237541.3	HLA-DQA1	-182388	6.28515e-09	0.807281	1.90305e-05
6_32526731	rs72845730	ENSG00000229391.3	HLA-DRB6	-1068	9.3056e-09	0.634145	2.20038e-05
6_32526731	rs72845730	ENSG00000196126.6	HLA-DRB1	-30894	7.97147e-09	-0.506388	1.88426e-05
6_32526731	rs72845730	ENSG00000223534.1	HLA-DQB1-AS1	-101401	7.68391e-06	-0.593664	2.41425e-05
6_32538590	rs116555998	ENSG00000223534.1	HLA-DQB1-AS1	-89542	8.351e-06	-0.657704	2.41425e-05
6_32538590	rs116555998	ENSG00000179344.12	HLA-DQB1	-97570	1.97579e-06	-0.720462	2.0862e-05
6_32538590	rs116555998	ENSG00000198502.5	HLA-DRB5	40526	2.26111e-10	-0.838142	2.2724e-05
6_32538590	rs116555998	ENSG00000196126.6	HLA-DRB1	-19035	8.33934e-09	-0.562399	1.88426e-05
6_32538590	rs116555998	ENSG00000229391.3	HLA-DRB6	10791	2.82238e-08	0.685624	2.20038e-05
6_32538590	rs116555998	ENSG00000237541.3	HLA-DQA2	-170529	5.61144e-06	0.727259	1.90305e-05
6_32538590	rs116555998	ENSG00000237541.3	HLA-DQA1	-170529	5.61144e-06	0.727259	1.90305e-05
6_32538621	rs72492352	ENSG00000223534.1	HLA-DQB1-AS1	-89511	1.99684e-05	-0.640747	2.41425e-05
6_32538621	rs72492352	ENSG00000229391.3	HLA-DRB6	10822	1.37216e-07	0.6647	2.20038e-05
6_32538621	rs72492352	ENSG00000198502.5	HLA-DRB5	40557	2.38311e-09	-0.809047	2.2724e-05
6_32538621	rs72492352	ENSG00000179344.12	HLA-DQB1	-97539	6.25567e-06	-0.69757	2.0862e-05
6_32538621	rs72492352	ENSG00000196126.6	HLA-DRB1	-19004	3.65797e-08	-0.548815	1.88426e-05
6_32538632	rs72492353	ENSG00000229391.3	HLA-DRB6	10833	4.08257e-09	0.683974	2.20038e-05
6_32538632	rs72492353	ENSG00000198502.5	HLA-DRB5	40568	3.85574e-10	-0.789267	2.2724e-05
6_32538632	rs72492353	ENSG00000237541.3	HLA-DQA1	-170487	2.57746e-06	0.713606	1.90305e-05
6_32538632	rs72492353	ENSG00000223534.1	HLA-DQB1-AS1	-89500	4.41045e-06	-0.642571	2.41425e-05
6_32538632	rs72492353	ENSG00000237541.3	HLA-DQA2	-170487	2.57746e-06	0.713606	1.90305e-05
6_32538632	rs72492353	ENSG00000196126.6	HLA-DRB1	-18993	2.3615e-08	-0.521405	1.88426e-05
6_32538632	rs72492353	ENSG00000179344.12	HLA-DQB1	-97528	1.0268e-06	-0.701874	2.0862e-05
6_32546743	rs1064707	ENSG00000179344.12	HLA-DQB1	-89417	1.55219e-06	-0.655884	2.0862e-05
6_32546743	rs1064707	ENSG00000229391.3	HLA-DRB6	18944	3.79155e-09	0.649741	2.20038e-05
6_32546743	rs1064707	ENSG00000196126.6	HLA-DRB1	-10882	6.84871e-09	-0.509859	1.88426e-05
6_32546743	rs1064707	ENSG00000232629.4	HLA-DQB2	-184568	5.01325e-06	0.676816	2.24043e-05
6_32546743	rs1064707	ENSG00000198502.5	HLA-DRB5	48679	2.80135e-11	-0.785176	2.2724e-05
6_32546743	rs1064707	ENSG00000223534.1	HLA-DQB1-AS1	-81389	1.01861e-05	-0.588387	2.41425e-05
6_32546743	rs1064707	ENSG00000237541.3	HLA-DQA2	-162376	7.17772e-09	0.807339	1.90305e-05
6_32546743	rs1064707	ENSG00000237541.3	HLA-DQA1	-162376	7.17772e-09	0.807339	1.90305e-05
6_32546866	rs9269693	ENSG00000179344.12	HLA-DQB1	-89294	3.18534e-06	-0.634128	2.0862e-05
6_32546866	rs9269693	ENSG00000237541.3	HLA-DQA1	-162253	2.20696e-09	0.823849	1.90305e-05
6_32546866	rs9269693	ENSG00000198502.5	HLA-DRB5	48802	1.52638e-10	-0.756803	2.2724e-05
6_32546866	rs9269693	ENSG00000237541.3	HLA-DQA2	-162253	2.20696e-09	0.823849	1.90305e-05
6_32546866	rs9269693	ENSG00000232629.4	HLA-DQB2	-184445	5.74062e-06	0.668569	2.24043e-05
6_32546866	rs9269693	ENSG00000229391.3	HLA-DRB6	19067	4.95674e-09	0.64143	2.20038e-05
6_32546866	rs9269693	ENSG00000223534.1	HLA-DQB1-AS1	-81266	6.28946e-06	-0.596589	2.41425e-05
6_32546866	rs9269693	ENSG00000196126.6	HLA-DRB1	-10759	4.45579e-08	-0.482978	1.88426e-05
6_32551396	rs9269912	ENSG00000237541.3	HLA-DQA1	-157723	3.18642e-08	0.737985	1.90305e-05
6_32551396	rs9269912	ENSG00000196126.6	HLA-DRB1	-6229	2.77344e-07	-0.437473	1.88426e-05
6_32551396	rs9269912	ENSG00000232629.4	HLA-DQB2	-179915	6.49695e-06	0.635405	2.24043e-05
6_32551396	rs9269912	ENSG00000198502.5	HLA-DRB5	53332	2.34573e-11	-0.747276	2.2724e-05
6_32551396	rs9269912	ENSG00000237541.3	HLA-DQA2	-157723	3.18642e-08	0.737985	1.90305e-05
6_32551396	rs9269912	ENSG00000229391.3	HLA-DRB6	23597	6.03469e-07	0.536244	2.20038e-05
6_32551406	rs9269913	ENSG00000232629.4	HLA-DQB2	-179905	6.49695e-06	0.635405	2.24043e-05
6_32551406	rs9269913	ENSG00000198502.5	HLA-DRB5	53342	2.34573e-11	-0.747276	2.2724e-05
6_32551406	rs9269913	ENSG00000229391.3	HLA-DRB6	23607	6.03469e-07	0.536244	2.20038e-05
6_32551406	rs9269913	ENSG00000196126.6	HLA-DRB1	-6219	2.77344e-07	-0.437473	1.88426e-05
6_32551406	rs9269913	ENSG00000237541.3	HLA-DQA1	-157713	3.18642e-08	0.737985	1.90305e-05
6_32551406	rs9269913	ENSG00000237541.3	HLA-DQA2	-157713	3.18642e-08	0.737985	1.90305e-05
6_32551416	rs9269914	ENSG00000229391.3	HLA-DRB6	23617	6.03469e-07	0.536244	2.20038e-05
6_32551416	rs9269914	ENSG00000198502.5	HLA-DRB5	53352	2.34573e-11	-0.747276	2.2724e-05
6_32551416	rs9269914	ENSG00000232629.4	HLA-DQB2	-179895	6.49695e-06	0.635405	2.24043e-05
6_32551416	rs9269914	ENSG00000237541.3	HLA-DQA2	-157703	3.18642e-08	0.737985	1.90305e-05
6_32551416	rs9269914	ENSG00000237541.3	HLA-DQA1	-157703	3.18642e-08	0.737985	1.90305e-05
6_32551416	rs9269914	ENSG00000196126.6	HLA-DRB1	-6209	2.77344e-07	-0.437473	1.88426e-05
6_32551468	rs9269916	ENSG00000237541.3	HLA-DQA2	-157651	3.88565e-09	0.834143	1.90305e-05
6_32551468	rs9269916	ENSG00000229391.3	HLA-DRB6	23669	4.42203e-08	0.622636	2.20038e-05
6_32551468	rs9269916	ENSG00000232629.4	HLA-DQB2	-179843	6.8862e-06	0.680382	2.24043e-05
6_32551468	rs9269916	ENSG00000198502.5	HLA-DRB5	53404	7.11939e-11	-0.786886	2.2724e-05
6_32551468	rs9269916	ENSG00000237541.3	HLA-DQA1	-157651	3.88565e-09	0.834143	1.90305e-05
6_32551468	rs9269916	ENSG00000196126.6	HLA-DRB1	-6157	3.27126e-08	-0.499363	1.88426e-05
6_32551469	rs9269917	ENSG00000196126.6	HLA-DRB1	-6156	3.27126e-08	-0.499363	1.88426e-05
6_32551469	rs9269917	ENSG00000237541.3	HLA-DQA2	-157650	3.88565e-09	0.834143	1.90305e-05
6_32551469	rs9269917	ENSG00000229391.3	HLA-DRB6	23670	4.42203e-08	0.622636	2.20038e-05
6_32551469	rs9269917	ENSG00000237541.3	HLA-DQA1	-157650	3.88565e-09	0.834143	1.90305e-05
6_32551469	rs9269917	ENSG00000232629.4	HLA-DQB2	-179842	6.8862e-06	0.680382	2.24043e-05
6_32551469	rs9269917	ENSG00000198502.5	HLA-DRB5	53405	7.11939e-11	-0.786886	2.2724e-05
6_32559216	rs9270505	ENSG00000198502.5	HLA-DRB5	61152	1.49762e-08	-0.633286	2.2724e-05
6_32559400	rs9270513	ENSG00000198502.5	HLA-DRB5	61336	1.35172e-06	-0.559988	2.2724e-05
6_32559472	rs9270517	ENSG00000237541.3	HLA-DQA2	-149647	7.72442e-08	0.725408	1.90305e-05
6_32559472	rs9270517	ENSG00000229391.3	HLA-DRB6	31673	3.27293e-06	0.508067	2.20038e-05
6_32559472	rs9270517	ENSG00000237541.3	HLA-DQA1	-149647	7.72442e-08	0.725408	1.90305e-05
6_32559472	rs9270517	ENSG00000198502.5	HLA-DRB5	61408	2.19191e-09	-0.689851	2.2724e-05
6_32559472	rs9270517	ENSG00000196126.6	HLA-DRB1	1847	2.66078e-07	-0.441119	1.88426e-05
6_32559541	rs9270522	ENSG00000237541.3	HLA-DQA1	-149578	8.53017e-09	0.802928	1.90305e-05
6_32559541	rs9270522	ENSG00000198502.5	HLA-DRB5	61477	6.41549e-11	-0.772951	2.2724e-05
6_32559541	rs9270522	ENSG00000196126.6	HLA-DRB1	1916	1.63291e-08	-0.498477	1.88426e-05
6_32559541	rs9270522	ENSG00000179344.12	HLA-DQB1	-76619	1.13607e-06	-0.662363	2.0862e-05
6_32559541	rs9270522	ENSG00000223534.1	HLA-DQB1-AS1	-68591	5.06815e-06	-0.605149	2.41425e-05
6_32559541	rs9270522	ENSG00000237541.3	HLA-DQA2	-149578	8.53017e-09	0.802928	1.90305e-05
6_32559541	rs9270522	ENSG00000229391.3	HLA-DRB6	31742	4.70416e-09	0.645662	2.20038e-05
6_32559541	rs9270522	ENSG00000232629.4	HLA-DQB2	-171770	4.44333e-06	0.679207	2.24043e-05
6_32559725	rs9270537	ENSG00000179344.12	HLA-DQB1	-76435	1.98806e-06	-0.646781	2.0862e-05
6_32559725	rs9270537	ENSG00000223534.1	HLA-DQB1-AS1	-68407	1.03031e-05	-0.58523	2.41425e-05
6_32559725	rs9270537	ENSG00000237541.3	HLA-DQA1	-149394	8.091e-09	0.801115	1.90305e-05
6_32559725	rs9270537	ENSG00000229391.3	HLA-DRB6	31926	5.49531e-09	0.641068	2.20038e-05
6_32559725	rs9270537	ENSG00000232629.4	HLA-DQB2	-171586	4.43063e-06	0.676892	2.24043e-05
6_32559725	rs9270537	ENSG00000237541.3	HLA-DQA2	-149394	8.091e-09	0.801115	1.90305e-05
6_32559725	rs9270537	ENSG00000196126.6	HLA-DRB1	2100	1.04731e-08	-0.50222	1.88426e-05
6_32559725	rs9270537	ENSG00000198502.5	HLA-DRB5	61661	3.83248e-11	-0.777188	2.2724e-05
6_32559764	rs9270539	ENSG00000237541.3	HLA-DQA1	-149355	8.091e-09	0.801115	1.90305e-05
6_32559764	rs9270539	ENSG00000196126.6	HLA-DRB1	2139	1.04731e-08	-0.50222	1.88426e-05
6_32559764	rs9270539	ENSG00000237541.3	HLA-DQA2	-149355	8.091e-09	0.801115	1.90305e-05
6_32559764	rs9270539	ENSG00000198502.5	HLA-DRB5	61700	3.83248e-11	-0.777188	2.2724e-05
6_32559764	rs9270539	ENSG00000232629.4	HLA-DQB2	-171547	4.43063e-06	0.676892	2.24043e-05
6_32559764	rs9270539	ENSG00000223534.1	HLA-DQB1-AS1	-68368	1.03031e-05	-0.58523	2.41425e-05
6_32559764	rs9270539	ENSG00000229391.3	HLA-DRB6	31965	5.49531e-09	0.641068	2.20038e-05
6_32559764	rs9270539	ENSG00000179344.12	HLA-DQB1	-76396	1.98806e-06	-0.646781	2.0862e-05
6_32560327	rs28366284	ENSG00000232629.4	HLA-DQB2	-170984	9.18737e-06	0.668012	2.24043e-05
6_32560327	rs28366284	ENSG00000237541.3	HLA-DQA2	-148792	1.45944e-08	0.803319	1.90305e-05
6_32560327	rs28366284	ENSG00000179344.12	HLA-DQB1	-75833	5.64527e-06	-0.631681	2.0862e-05
6_32560327	rs28366284	ENSG00000229391.3	HLA-DRB6	32528	8.87614e-08	0.606997	2.20038e-05
6_32560327	rs28366284	ENSG00000237541.3	HLA-DQA1	-148792	1.45944e-08	0.803319	1.90305e-05
6_32560327	rs28366284	ENSG00000196126.6	HLA-DRB1	2702	2.27499e-08	-0.501077	1.88426e-05
6_32560327	rs28366284	ENSG00000198502.5	HLA-DRB5	62263	4.62909e-10	-0.755027	2.2724e-05
6_32560501	rs9270551	ENSG00000223534.1	HLA-DQB1-AS1	-67631	1.03031e-05	-0.58523	2.41425e-05
6_32560501	rs9270551	ENSG00000232629.4	HLA-DQB2	-170810	4.43063e-06	0.676892	2.24043e-05
6_32560501	rs9270551	ENSG00000237541.3	HLA-DQA1	-148618	8.091e-09	0.801115	1.90305e-05
6_32560501	rs9270551	ENSG00000179344.12	HLA-DQB1	-75659	1.98806e-06	-0.646781	2.0862e-05
6_32560501	rs9270551	ENSG00000196126.6	HLA-DRB1	2876	1.04731e-08	-0.50222	1.88426e-05
6_32560501	rs9270551	ENSG00000198502.5	HLA-DRB5	62437	3.83248e-11	-0.777188	2.2724e-05
6_32560501	rs9270551	ENSG00000229391.3	HLA-DRB6	32702	5.49531e-09	0.641068	2.20038e-05
6_32560501	rs9270551	ENSG00000237541.3	HLA-DQA2	-148618	8.091e-09	0.801115	1.90305e-05
6_32560520	rs9270552	ENSG00000229391.3	HLA-DRB6	32721	5.49531e-09	0.641068	2.20038e-05
6_32560520	rs9270552	ENSG00000179344.12	HLA-DQB1	-75640	1.98806e-06	-0.646781	2.0862e-05
6_32560520	rs9270552	ENSG00000237541.3	HLA-DQA1	-148599	8.091e-09	0.801115	1.90305e-05
6_32560520	rs9270552	ENSG00000237541.3	HLA-DQA2	-148599	8.091e-09	0.801115	1.90305e-05
6_32560520	rs9270552	ENSG00000196126.6	HLA-DRB1	2895	1.04731e-08	-0.50222	1.88426e-05
6_32560520	rs9270552	ENSG00000232629.4	HLA-DQB2	-170791	4.43063e-06	0.676892	2.24043e-05
6_32560520	rs9270552	ENSG00000198502.5	HLA-DRB5	62456	3.83248e-11	-0.777188	2.2724e-05
6_32560520	rs9270552	ENSG00000223534.1	HLA-DQB1-AS1	-67612	1.03031e-05	-0.58523	2.41425e-05
6_32560523	rs9270553	ENSG00000232629.4	HLA-DQB2	-170788	4.43063e-06	0.676892	2.24043e-05
6_32560523	rs9270553	ENSG00000237541.3	HLA-DQA1	-148596	8.091e-09	0.801115	1.90305e-05
6_32560523	rs9270553	ENSG00000196126.6	HLA-DRB1	2898	1.04731e-08	-0.50222	1.88426e-05
6_32560523	rs9270553	ENSG00000179344.12	HLA-DQB1	-75637	1.98806e-06	-0.646781	2.0862e-05
6_32560523	rs9270553	ENSG00000223534.1	HLA-DQB1-AS1	-67609	1.03031e-05	-0.58523	2.41425e-05
6_32560523	rs9270553	ENSG00000237541.3	HLA-DQA2	-148596	8.091e-09	0.801115	1.90305e-05
6_32560523	rs9270553	ENSG00000229391.3	HLA-DRB6	32724	5.49531e-09	0.641068	2.20038e-05
6_32560523	rs9270553	ENSG00000198502.5	HLA-DRB5	62459	3.83248e-11	-0.777188	2.2724e-05
6_32560546	rs9270554	ENSG00000229391.3	HLA-DRB6	32747	5.49531e-09	0.641068	2.20038e-05
6_32560546	rs9270554	ENSG00000179344.12	HLA-DQB1	-75614	1.98806e-06	-0.646781	2.0862e-05
6_32560546	rs9270554	ENSG00000232629.4	HLA-DQB2	-170765	4.43063e-06	0.676892	2.24043e-05
6_32560546	rs9270554	ENSG00000223534.1	HLA-DQB1-AS1	-67586	1.03031e-05	-0.58523	2.41425e-05
6_32560546	rs9270554	ENSG00000237541.3	HLA-DQA1	-148573	8.091e-09	0.801115	1.90305e-05
6_32560546	rs9270554	ENSG00000198502.5	HLA-DRB5	62482	3.83248e-11	-0.777188	2.2724e-05
6_32560546	rs9270554	ENSG00000196126.6	HLA-DRB1	2921	1.04731e-08	-0.50222	1.88426e-05
6_32560546	rs9270554	ENSG00000237541.3	HLA-DQA2	-148573	8.091e-09	0.801115	1.90305e-05
6_32560584	rs9270555	ENSG00000198502.5	HLA-DRB5	62520	1.15819e-08	-0.638382	2.2724e-05
6_32560645	rs9270557	ENSG00000237541.3	HLA-DQA1	-148474	8.091e-09	0.801115	1.90305e-05
6_32560645	rs9270557	ENSG00000196126.6	HLA-DRB1	3020	1.04731e-08	-0.50222	1.88426e-05
6_32560645	rs9270557	ENSG00000237541.3	HLA-DQA2	-148474	8.091e-09	0.801115	1.90305e-05
6_32560645	rs9270557	ENSG00000232629.4	HLA-DQB2	-170666	4.43063e-06	0.676892	2.24043e-05
6_32560645	rs9270557	ENSG00000179344.12	HLA-DQB1	-75515	1.98806e-06	-0.646781	2.0862e-05
6_32560645	rs9270557	ENSG00000223534.1	HLA-DQB1-AS1	-67487	1.03031e-05	-0.58523	2.41425e-05
6_32560645	rs9270557	ENSG00000229391.3	HLA-DRB6	32846	5.49531e-09	0.641068	2.20038e-05
6_32560645	rs9270557	ENSG00000198502.5	HLA-DRB5	62581	3.83248e-11	-0.777188	2.2724e-05
6_32560808	rs9270568	ENSG00000179344.12	HLA-DQB1	-75352	1.98806e-06	-0.646781	2.0862e-05
6_32560808	rs9270568	ENSG00000229391.3	HLA-DRB6	33009	5.49531e-09	0.641068	2.20038e-05
6_32560808	rs9270568	ENSG00000223534.1	HLA-DQB1-AS1	-67324	1.03031e-05	-0.58523	2.41425e-05
6_32560808	rs9270568	ENSG00000237541.3	HLA-DQA1	-148311	8.091e-09	0.801115	1.90305e-05
6_32560808	rs9270568	ENSG00000198502.5	HLA-DRB5	62744	3.83248e-11	-0.777188	2.2724e-05
6_32560808	rs9270568	ENSG00000237541.3	HLA-DQA2	-148311	8.091e-09	0.801115	1.90305e-05
6_32560808	rs9270568	ENSG00000196126.6	HLA-DRB1	3183	1.04731e-08	-0.50222	1.88426e-05
6_32560808	rs9270568	ENSG00000232629.4	HLA-DQB2	-170503	4.43063e-06	0.676892	2.24043e-05
6_32560899	rs9270569	ENSG00000198502.5	HLA-DRB5	62835	3.83248e-11	-0.777188	2.2724e-05
6_32560899	rs9270569	ENSG00000237541.3	HLA-DQA2	-148220	8.091e-09	0.801115	1.90305e-05
6_32560899	rs9270569	ENSG00000196126.6	HLA-DRB1	3274	1.04731e-08	-0.50222	1.88426e-05
6_32560899	rs9270569	ENSG00000179344.12	HLA-DQB1	-75261	1.98806e-06	-0.646781	2.0862e-05
6_32560899	rs9270569	ENSG00000223534.1	HLA-DQB1-AS1	-67233	1.03031e-05	-0.58523	2.41425e-05
6_32560899	rs9270569	ENSG00000232629.4	HLA-DQB2	-170412	4.43063e-06	0.676892	2.24043e-05
6_32560899	rs9270569	ENSG00000229391.3	HLA-DRB6	33100	5.49531e-09	0.641068	2.20038e-05
6_32560899	rs9270569	ENSG00000237541.3	HLA-DQA1	-148220	8.091e-09	0.801115	1.90305e-05
6_32561143	rs9270581	ENSG00000237541.3	HLA-DQA2	-147976	8.091e-09	0.801115	1.90305e-05
6_32561143	rs9270581	ENSG00000196126.6	HLA-DRB1	3518	1.04731e-08	-0.50222	1.88426e-05
6_32561143	rs9270581	ENSG00000237541.3	HLA-DQA1	-147976	8.091e-09	0.801115	1.90305e-05
6_32561143	rs9270581	ENSG00000232629.4	HLA-DQB2	-170168	4.43063e-06	0.676892	2.24043e-05
6_32561143	rs9270581	ENSG00000229391.3	HLA-DRB6	33344	5.49531e-09	0.641068	2.20038e-05
6_32561143	rs9270581	ENSG00000179344.12	HLA-DQB1	-75017	1.98806e-06	-0.646781	2.0862e-05
6_32561143	rs9270581	ENSG00000223534.1	HLA-DQB1-AS1	-66989	1.03031e-05	-0.58523	2.41425e-05
6_32561143	rs9270581	ENSG00000198502.5	HLA-DRB5	63079	3.83248e-11	-0.777188	2.2724e-05
6_32566308	rs111545440	ENSG00000223534.1	HLA-DQB1-AS1	-61824	1.03031e-05	-0.58523	2.41425e-05
6_32566308	rs111545440	ENSG00000196126.6	HLA-DRB1	8683	1.04731e-08	-0.50222	1.88426e-05
6_32566308	rs111545440	ENSG00000198502.5	HLA-DRB5	68244	3.83248e-11	-0.777188	2.2724e-05
6_32566308	rs111545440	ENSG00000237541.3	HLA-DQA1	-142811	8.091e-09	0.801115	1.90305e-05
6_32566308	rs111545440	ENSG00000229391.3	HLA-DRB6	38509	5.49531e-09	0.641068	2.20038e-05
6_32566308	rs111545440	ENSG00000232629.4	HLA-DQB2	-165003	4.43063e-06	0.676892	2.24043e-05
6_32566308	rs111545440	ENSG00000179344.12	HLA-DQB1	-69852	1.98806e-06	-0.646781	2.0862e-05
6_32566308	rs111545440	ENSG00000237541.3	HLA-DQA2	-142811	8.091e-09	0.801115	1.90305e-05
6_32566533	rs9270670	ENSG00000198502.5	HLA-DRB5	68469	3.83833e-11	-0.777808	2.2724e-05
6_32566533	rs9270670	ENSG00000237541.3	HLA-DQA2	-142586	5.75344e-09	0.80828	1.90305e-05
6_32566533	rs9270670	ENSG00000196126.6	HLA-DRB1	8908	1.37266e-08	-0.499295	1.88426e-05
6_32566533	rs9270670	ENSG00000223534.1	HLA-DQB1-AS1	-61599	1.09715e-05	-0.584098	2.41425e-05
6_32566533	rs9270670	ENSG00000232629.4	HLA-DQB2	-164778	4.54152e-06	0.676777	2.24043e-05
6_32566533	rs9270670	ENSG00000237541.3	HLA-DQA1	-142586	5.75344e-09	0.80828	1.90305e-05
6_32566533	rs9270670	ENSG00000179344.12	HLA-DQB1	-69627	2.04261e-06	-0.646663	2.0862e-05
6_32566533	rs9270670	ENSG00000229391.3	HLA-DRB6	38734	2.53796e-09	0.652976	2.20038e-05
6_32566549	rs9270671	ENSG00000198502.5	HLA-DRB5	68485	3.83833e-11	-0.777808	2.2724e-05
6_32566549	rs9270671	ENSG00000223534.1	HLA-DQB1-AS1	-61583	1.09715e-05	-0.584098	2.41425e-05
6_32566549	rs9270671	ENSG00000237541.3	HLA-DQA2	-142570	5.75344e-09	0.80828	1.90305e-05
6_32566549	rs9270671	ENSG00000179344.12	HLA-DQB1	-69611	2.04261e-06	-0.646663	2.0862e-05
6_32566549	rs9270671	ENSG00000229391.3	HLA-DRB6	38750	2.53796e-09	0.652976	2.20038e-05
6_32566549	rs9270671	ENSG00000237541.3	HLA-DQA1	-142570	5.75344e-09	0.80828	1.90305e-05
6_32566549	rs9270671	ENSG00000232629.4	HLA-DQB2	-164762	4.54152e-06	0.676777	2.24043e-05
6_32566549	rs9270671	ENSG00000196126.6	HLA-DRB1	8924	1.37266e-08	-0.499295	1.88426e-05
6_32566557	rs9270672	ENSG00000229391.3	HLA-DRB6	38758	2.53796e-09	0.652976	2.20038e-05
6_32566557	rs9270672	ENSG00000198502.5	HLA-DRB5	68493	3.83833e-11	-0.777808	2.2724e-05
6_32566557	rs9270672	ENSG00000196126.6	HLA-DRB1	8932	1.37266e-08	-0.499295	1.88426e-05
6_32566557	rs9270672	ENSG00000237541.3	HLA-DQA2	-142562	5.75344e-09	0.80828	1.90305e-05
6_32566557	rs9270672	ENSG00000179344.12	HLA-DQB1	-69603	2.04261e-06	-0.646663	2.0862e-05
6_32566557	rs9270672	ENSG00000232629.4	HLA-DQB2	-164754	4.54152e-06	0.676777	2.24043e-05
6_32566557	rs9270672	ENSG00000223534.1	HLA-DQB1-AS1	-61575	1.09715e-05	-0.584098	2.41425e-05
6_32566557	rs9270672	ENSG00000237541.3	HLA-DQA1	-142562	5.75344e-09	0.80828	1.90305e-05
6_32566598	rs9270674	ENSG00000232629.4	HLA-DQB2	-164713	4.43063e-06	0.676892	2.24043e-05
6_32566598	rs9270674	ENSG00000196126.6	HLA-DRB1	8973	1.04731e-08	-0.50222	1.88426e-05
6_32566598	rs9270674	ENSG00000237541.3	HLA-DQA2	-142521	8.091e-09	0.801115	1.90305e-05
6_32566598	rs9270674	ENSG00000198502.5	HLA-DRB5	68534	3.83248e-11	-0.777188	2.2724e-05
6_32566598	rs9270674	ENSG00000237541.3	HLA-DQA1	-142521	8.091e-09	0.801115	1.90305e-05
6_32566598	rs9270674	ENSG00000223534.1	HLA-DQB1-AS1	-61534	1.03031e-05	-0.58523	2.41425e-05
6_32566598	rs9270674	ENSG00000179344.12	HLA-DQB1	-69562	1.98806e-06	-0.646781	2.0862e-05
6_32566598	rs9270674	ENSG00000229391.3	HLA-DRB6	38799	5.49531e-09	0.641068	2.20038e-05
6_32566686	rs9270678	ENSG00000237541.3	HLA-DQA2	-142433	9.8487e-09	0.797407	1.90305e-05
6_32566686	rs9270678	ENSG00000232629.4	HLA-DQB2	-164625	5.63568e-06	0.670377	2.24043e-05
6_32566686	rs9270678	ENSG00000237541.3	HLA-DQA1	-142433	9.8487e-09	0.797407	1.90305e-05
6_32566686	rs9270678	ENSG00000229391.3	HLA-DRB6	38887	4.68879e-09	0.643504	2.20038e-05
6_32566686	rs9270678	ENSG00000198502.5	HLA-DRB5	68622	2.41219e-11	-0.783407	2.2724e-05
6_32566686	rs9270678	ENSG00000179344.12	HLA-DQB1	-69474	1.4426e-06	-0.654493	2.0862e-05
6_32566686	rs9270678	ENSG00000223534.1	HLA-DQB1-AS1	-61446	7.95981e-06	-0.591851	2.41425e-05
6_32566686	rs9270678	ENSG00000196126.6	HLA-DRB1	9061	8.35269e-09	-0.505032	1.88426e-05
6_32566743	rs77907467	ENSG00000237541.3	HLA-DQA1	-142376	8.091e-09	0.801115	1.90305e-05
6_32566743	rs77907467	ENSG00000196126.6	HLA-DRB1	9118	1.04731e-08	-0.50222	1.88426e-05
6_32566743	rs77907467	ENSG00000237541.3	HLA-DQA2	-142376	8.091e-09	0.801115	1.90305e-05
6_32566743	rs77907467	ENSG00000223534.1	HLA-DQB1-AS1	-61389	1.03031e-05	-0.58523	2.41425e-05
6_32566743	rs77907467	ENSG00000232629.4	HLA-DQB2	-164568	4.43063e-06	0.676892	2.24043e-05
6_32566743	rs77907467	ENSG00000198502.5	HLA-DRB5	68679	3.83248e-11	-0.777188	2.2724e-05
6_32566743	rs77907467	ENSG00000179344.12	HLA-DQB1	-69417	1.98806e-06	-0.646781	2.0862e-05
6_32566743	rs77907467	ENSG00000229391.3	HLA-DRB6	38944	5.49531e-09	0.641068	2.20038e-05
6_32566744	rs77860911	ENSG00000198502.5	HLA-DRB5	68680	3.80271e-10	-0.767427	2.2724e-05
6_32566744	rs77860911	ENSG00000196126.6	HLA-DRB1	9119	3.33928e-08	-0.502261	1.88426e-05
6_32566744	rs77860911	ENSG00000179344.12	HLA-DQB1	-69416	4.85221e-06	-0.643526	2.0862e-05
6_32566744	rs77860911	ENSG00000237541.3	HLA-DQA1	-142375	3.02943e-08	0.798247	1.90305e-05
6_32566744	rs77860911	ENSG00000232629.4	HLA-DQB2	-164567	1.73022e-06	0.722837	2.24043e-05
6_32566744	rs77860911	ENSG00000229391.3	HLA-DRB6	38945	3.72669e-08	0.629483	2.20038e-05
6_32566744	rs77860911	ENSG00000237541.3	HLA-DQA2	-142375	3.02943e-08	0.798247	1.90305e-05
6_32566909	rs9270689	ENSG00000229391.3	HLA-DRB6	39110	5.49531e-09	0.641068	2.20038e-05
6_32566909	rs9270689	ENSG00000232629.4	HLA-DQB2	-164402	4.43063e-06	0.676892	2.24043e-05
6_32566909	rs9270689	ENSG00000198502.5	HLA-DRB5	68845	3.83248e-11	-0.777188	2.2724e-05
6_32566909	rs9270689	ENSG00000223534.1	HLA-DQB1-AS1	-61223	1.03031e-05	-0.58523	2.41425e-05
6_32566909	rs9270689	ENSG00000237541.3	HLA-DQA1	-142210	8.091e-09	0.801115	1.90305e-05
6_32566909	rs9270689	ENSG00000237541.3	HLA-DQA2	-142210	8.091e-09	0.801115	1.90305e-05
6_32566909	rs9270689	ENSG00000196126.6	HLA-DRB1	9284	1.04731e-08	-0.50222	1.88426e-05
6_32566909	rs9270689	ENSG00000179344.12	HLA-DQB1	-69251	1.98806e-06	-0.646781	2.0862e-05
6_32566948	rs9270690	ENSG00000237541.3	HLA-DQA2	-142171	8.091e-09	0.801115	1.90305e-05
6_32566948	rs9270690	ENSG00000179344.12	HLA-DQB1	-69212	1.98806e-06	-0.646781	2.0862e-05
6_32566948	rs9270690	ENSG00000198502.5	HLA-DRB5	68884	3.83248e-11	-0.777188	2.2724e-05
6_32566948	rs9270690	ENSG00000237541.3	HLA-DQA1	-142171	8.091e-09	0.801115	1.90305e-05
6_32566948	rs9270690	ENSG00000232629.4	HLA-DQB2	-164363	4.43063e-06	0.676892	2.24043e-05
6_32566948	rs9270690	ENSG00000229391.3	HLA-DRB6	39149	5.49531e-09	0.641068	2.20038e-05
6_32566948	rs9270690	ENSG00000223534.1	HLA-DQB1-AS1	-61184	1.03031e-05	-0.58523	2.41425e-05
6_32566948	rs9270690	ENSG00000196126.6	HLA-DRB1	9323	1.04731e-08	-0.50222	1.88426e-05
6_32566972	rs9270691	ENSG00000196126.6	HLA-DRB1	9347	1.04731e-08	-0.50222	1.88426e-05
6_32566972	rs9270691	ENSG00000229391.3	HLA-DRB6	39173	5.49531e-09	0.641068	2.20038e-05
6_32566972	rs9270691	ENSG00000198502.5	HLA-DRB5	68908	3.83248e-11	-0.777188	2.2724e-05
6_32566972	rs9270691	ENSG00000237541.3	HLA-DQA1	-142147	8.091e-09	0.801115	1.90305e-05
6_32566972	rs9270691	ENSG00000232629.4	HLA-DQB2	-164339	4.43063e-06	0.676892	2.24043e-05
6_32566972	rs9270691	ENSG00000237541.3	HLA-DQA2	-142147	8.091e-09	0.801115	1.90305e-05
6_32566972	rs9270691	ENSG00000223534.1	HLA-DQB1-AS1	-61160	1.03031e-05	-0.58523	2.41425e-05
6_32566972	rs9270691	ENSG00000179344.12	HLA-DQB1	-69188	1.98806e-06	-0.646781	2.0862e-05
6_32567006	rs9270692	ENSG00000179344.12	HLA-DQB1	-69154	1.98806e-06	-0.646781	2.0862e-05
6_32567006	rs9270692	ENSG00000232629.4	HLA-DQB2	-164305	4.43063e-06	0.676892	2.24043e-05
6_32567006	rs9270692	ENSG00000237541.3	HLA-DQA1	-142113	8.091e-09	0.801115	1.90305e-05
6_32567006	rs9270692	ENSG00000196126.6	HLA-DRB1	9381	1.04731e-08	-0.50222	1.88426e-05
6_32567006	rs9270692	ENSG00000229391.3	HLA-DRB6	39207	5.49531e-09	0.641068	2.20038e-05
6_32567006	rs9270692	ENSG00000223534.1	HLA-DQB1-AS1	-61126	1.03031e-05	-0.58523	2.41425e-05
6_32567006	rs9270692	ENSG00000198502.5	HLA-DRB5	68942	3.83248e-11	-0.777188	2.2724e-05
6_32567006	rs9270692	ENSG00000237541.3	HLA-DQA2	-142113	8.091e-09	0.801115	1.90305e-05
6_32567007	rs9270693	ENSG00000179344.12	HLA-DQB1	-69153	1.98806e-06	-0.646781	2.0862e-05
6_32567007	rs9270693	ENSG00000198502.5	HLA-DRB5	68943	3.83248e-11	-0.777188	2.2724e-05
6_32567007	rs9270693	ENSG00000237541.3	HLA-DQA2	-142112	8.091e-09	0.801115	1.90305e-05
6_32567007	rs9270693	ENSG00000237541.3	HLA-DQA1	-142112	8.091e-09	0.801115	1.90305e-05
6_32567007	rs9270693	ENSG00000229391.3	HLA-DRB6	39208	5.49531e-09	0.641068	2.20038e-05
6_32567007	rs9270693	ENSG00000232629.4	HLA-DQB2	-164304	4.43063e-06	0.676892	2.24043e-05
6_32567007	rs9270693	ENSG00000196126.6	HLA-DRB1	9382	1.04731e-08	-0.50222	1.88426e-05
6_32567007	rs9270693	ENSG00000223534.1	HLA-DQB1-AS1	-61125	1.03031e-05	-0.58523	2.41425e-05
6_32567024	rs9270694	ENSG00000229391.3	HLA-DRB6	39225	5.49531e-09	0.641068	2.20038e-05
6_32567024	rs9270694	ENSG00000232629.4	HLA-DQB2	-164287	4.43063e-06	0.676892	2.24043e-05
6_32567024	rs9270694	ENSG00000237541.3	HLA-DQA1	-142095	8.091e-09	0.801115	1.90305e-05
6_32567024	rs9270694	ENSG00000179344.12	HLA-DQB1	-69136	1.98806e-06	-0.646781	2.0862e-05
6_32567024	rs9270694	ENSG00000196126.6	HLA-DRB1	9399	1.04731e-08	-0.50222	1.88426e-05
6_32567024	rs9270694	ENSG00000198502.5	HLA-DRB5	68960	3.83248e-11	-0.777188	2.2724e-05
6_32567024	rs9270694	ENSG00000237541.3	HLA-DQA2	-142095	8.091e-09	0.801115	1.90305e-05
6_32567024	rs9270694	ENSG00000223534.1	HLA-DQB1-AS1	-61108	1.03031e-05	-0.58523	2.41425e-05
6_32567154	rs9270695	ENSG00000196126.6	HLA-DRB1	9529	1.04731e-08	-0.50222	1.88426e-05
6_32567154	rs9270695	ENSG00000223534.1	HLA-DQB1-AS1	-60978	1.03031e-05	-0.58523	2.41425e-05
6_32567154	rs9270695	ENSG00000198502.5	HLA-DRB5	69090	3.83248e-11	-0.777188	2.2724e-05
6_32567154	rs9270695	ENSG00000232629.4	HLA-DQB2	-164157	4.43063e-06	0.676892	2.24043e-05
6_32567154	rs9270695	ENSG00000229391.3	HLA-DRB6	39355	5.49531e-09	0.641068	2.20038e-05
6_32567154	rs9270695	ENSG00000237541.3	HLA-DQA2	-141965	8.091e-09	0.801115	1.90305e-05
6_32567154	rs9270695	ENSG00000237541.3	HLA-DQA1	-141965	8.091e-09	0.801115	1.90305e-05
6_32567154	rs9270695	ENSG00000179344.12	HLA-DQB1	-69006	1.98806e-06	-0.646781	2.0862e-05
6_32567155	rs9270696	ENSG00000179344.12	HLA-DQB1	-69005	1.98806e-06	-0.646781	2.0862e-05
6_32567155	rs9270696	ENSG00000198502.5	HLA-DRB5	69091	3.83248e-11	-0.777188	2.2724e-05
6_32567155	rs9270696	ENSG00000237541.3	HLA-DQA2	-141964	8.091e-09	0.801115	1.90305e-05
6_32567155	rs9270696	ENSG00000196126.6	HLA-DRB1	9530	1.04731e-08	-0.50222	1.88426e-05
6_32567155	rs9270696	ENSG00000237541.3	HLA-DQA1	-141964	8.091e-09	0.801115	1.90305e-05
6_32567155	rs9270696	ENSG00000232629.4	HLA-DQB2	-164156	4.43063e-06	0.676892	2.24043e-05
6_32567155	rs9270696	ENSG00000223534.1	HLA-DQB1-AS1	-60977	1.03031e-05	-0.58523	2.41425e-05
6_32567155	rs9270696	ENSG00000229391.3	HLA-DRB6	39356	5.49531e-09	0.641068	2.20038e-05
6_32573289	rs9270961	ENSG00000223534.1	HLA-DQB1-AS1	-54843	1.03031e-05	-0.58523	2.41425e-05
6_32573289	rs9270961	ENSG00000237541.3	HLA-DQA2	-135830	8.091e-09	0.801115	1.90305e-05
6_32573289	rs9270961	ENSG00000179344.12	HLA-DQB1	-62871	1.98806e-06	-0.646781	2.0862e-05
6_32573289	rs9270961	ENSG00000237541.3	HLA-DQA1	-135830	8.091e-09	0.801115	1.90305e-05
6_32573289	rs9270961	ENSG00000196126.6	HLA-DRB1	15664	1.04731e-08	-0.50222	1.88426e-05
6_32573289	rs9270961	ENSG00000198502.5	HLA-DRB5	75225	3.83248e-11	-0.777188	2.2724e-05
6_32573289	rs9270961	ENSG00000229391.3	HLA-DRB6	45490	5.49531e-09	0.641068	2.20038e-05
6_32573289	rs9270961	ENSG00000232629.4	HLA-DQB2	-158022	4.43063e-06	0.676892	2.24043e-05
6_32573434	rs9270962	ENSG00000198502.5	HLA-DRB5	75370	3.83248e-11	-0.777188	2.2724e-05
6_32573434	rs9270962	ENSG00000232629.4	HLA-DQB2	-157877	4.43063e-06	0.676892	2.24043e-05
6_32573434	rs9270962	ENSG00000179344.12	HLA-DQB1	-62726	1.98806e-06	-0.646781	2.0862e-05
6_32573434	rs9270962	ENSG00000223534.1	HLA-DQB1-AS1	-54698	1.03031e-05	-0.58523	2.41425e-05
6_32573434	rs9270962	ENSG00000229391.3	HLA-DRB6	45635	5.49531e-09	0.641068	2.20038e-05
6_32573434	rs9270962	ENSG00000196126.6	HLA-DRB1	15809	1.04731e-08	-0.50222	1.88426e-05
6_32573434	rs9270962	ENSG00000237541.3	HLA-DQA2	-135685	8.091e-09	0.801115	1.90305e-05
6_32573434	rs9270962	ENSG00000237541.3	HLA-DQA1	-135685	8.091e-09	0.801115	1.90305e-05
6_32573442	rs9270964	ENSG00000179344.12	HLA-DQB1	-62718	1.98806e-06	-0.646781	2.0862e-05
6_32573442	rs9270964	ENSG00000229391.3	HLA-DRB6	45643	5.49531e-09	0.641068	2.20038e-05
6_32573442	rs9270964	ENSG00000232629.4	HLA-DQB2	-157869	4.43063e-06	0.676892	2.24043e-05
6_32573442	rs9270964	ENSG00000198502.5	HLA-DRB5	75378	3.83248e-11	-0.777188	2.2724e-05
6_32573442	rs9270964	ENSG00000196126.6	HLA-DRB1	15817	1.04731e-08	-0.50222	1.88426e-05
6_32573442	rs9270964	ENSG00000223534.1	HLA-DQB1-AS1	-54690	1.03031e-05	-0.58523	2.41425e-05
6_32573442	rs9270964	ENSG00000237541.3	HLA-DQA2	-135677	8.091e-09	0.801115	1.90305e-05
6_32573442	rs9270964	ENSG00000237541.3	HLA-DQA1	-135677	8.091e-09	0.801115	1.90305e-05
6_32573471	rs9270965	ENSG00000237541.3	HLA-DQA2	-135648	9.49048e-06	0.586151	1.90305e-05
6_32573471	rs9270965	ENSG00000237541.3	HLA-DQA1	-135648	9.49048e-06	0.586151	1.90305e-05
6_32573471	rs9270965	ENSG00000232629.4	HLA-DQB2	-157840	4.40352e-06	0.621354	2.24043e-05
6_32573471	rs9270965	ENSG00000198502.5	HLA-DRB5	75407	1.86268e-07	-0.588037	2.2724e-05
6_32573471	rs9270965	ENSG00000196126.6	HLA-DRB1	15846	6.85373e-06	-0.374931	1.88426e-05
6_32573543	rs9270967	ENSG00000196126.6	HLA-DRB1	15918	1.04731e-08	-0.50222	1.88426e-05
6_32573543	rs9270967	ENSG00000179344.12	HLA-DQB1	-62617	1.98806e-06	-0.646781	2.0862e-05
6_32573543	rs9270967	ENSG00000237541.3	HLA-DQA2	-135576	8.091e-09	0.801115	1.90305e-05
6_32573543	rs9270967	ENSG00000229391.3	HLA-DRB6	45744	5.49531e-09	0.641068	2.20038e-05
6_32573543	rs9270967	ENSG00000232629.4	HLA-DQB2	-157768	4.43063e-06	0.676892	2.24043e-05
6_32573543	rs9270967	ENSG00000198502.5	HLA-DRB5	75479	3.83248e-11	-0.777188	2.2724e-05
6_32573543	rs9270967	ENSG00000223534.1	HLA-DQB1-AS1	-54589	1.03031e-05	-0.58523	2.41425e-05
6_32573543	rs9270967	ENSG00000237541.3	HLA-DQA1	-135576	8.091e-09	0.801115	1.90305e-05
6_32573554	rs9270968	ENSG00000223534.1	HLA-DQB1-AS1	-54578	1.03031e-05	-0.58523	2.41425e-05
6_32573554	rs9270968	ENSG00000237541.3	HLA-DQA2	-135565	8.091e-09	0.801115	1.90305e-05
6_32573554	rs9270968	ENSG00000237541.3	HLA-DQA1	-135565	8.091e-09	0.801115	1.90305e-05
6_32573554	rs9270968	ENSG00000232629.4	HLA-DQB2	-157757	4.43063e-06	0.676892	2.24043e-05
6_32573554	rs9270968	ENSG00000196126.6	HLA-DRB1	15929	1.04731e-08	-0.50222	1.88426e-05
6_32573554	rs9270968	ENSG00000229391.3	HLA-DRB6	45755	5.49531e-09	0.641068	2.20038e-05
6_32573554	rs9270968	ENSG00000179344.12	HLA-DQB1	-62606	1.98806e-06	-0.646781	2.0862e-05
6_32573554	rs9270968	ENSG00000198502.5	HLA-DRB5	75490	3.83248e-11	-0.777188	2.2724e-05
6_32573560	rs9270969	ENSG00000237541.3	HLA-DQA1	-135559	8.091e-09	0.801115	1.90305e-05
6_32573560	rs9270969	ENSG00000229391.3	HLA-DRB6	45761	5.49531e-09	0.641068	2.20038e-05
6_32573560	rs9270969	ENSG00000232629.4	HLA-DQB2	-157751	4.43063e-06	0.676892	2.24043e-05
6_32573560	rs9270969	ENSG00000196126.6	HLA-DRB1	15935	1.04731e-08	-0.50222	1.88426e-05
6_32573560	rs9270969	ENSG00000223534.1	HLA-DQB1-AS1	-54572	1.03031e-05	-0.58523	2.41425e-05
6_32573560	rs9270969	ENSG00000179344.12	HLA-DQB1	-62600	1.98806e-06	-0.646781	2.0862e-05
6_32573560	rs9270969	ENSG00000237541.3	HLA-DQA2	-135559	8.091e-09	0.801115	1.90305e-05
6_32573560	rs9270969	ENSG00000198502.5	HLA-DRB5	75496	3.83248e-11	-0.777188	2.2724e-05
6_32573574	rs9270970	ENSG00000229391.3	HLA-DRB6	45775	5.49531e-09	0.641068	2.20038e-05
6_32573574	rs9270970	ENSG00000237541.3	HLA-DQA1	-135545	8.091e-09	0.801115	1.90305e-05
6_32573574	rs9270970	ENSG00000198502.5	HLA-DRB5	75510	3.83248e-11	-0.777188	2.2724e-05
6_32573574	rs9270970	ENSG00000179344.12	HLA-DQB1	-62586	1.98806e-06	-0.646781	2.0862e-05
6_32573574	rs9270970	ENSG00000237541.3	HLA-DQA2	-135545	8.091e-09	0.801115	1.90305e-05
6_32573574	rs9270970	ENSG00000232629.4	HLA-DQB2	-157737	4.43063e-06	0.676892	2.24043e-05
6_32573574	rs9270970	ENSG00000196126.6	HLA-DRB1	15949	1.04731e-08	-0.50222	1.88426e-05
6_32573574	rs9270970	ENSG00000223534.1	HLA-DQB1-AS1	-54558	1.03031e-05	-0.58523	2.41425e-05
6_32573598	rs9270971	ENSG00000237541.3	HLA-DQA1	-135521	8.091e-09	0.801115	1.90305e-05
6_32573598	rs9270971	ENSG00000229391.3	HLA-DRB6	45799	5.49531e-09	0.641068	2.20038e-05
6_32573598	rs9270971	ENSG00000198502.5	HLA-DRB5	75534	3.83248e-11	-0.777188	2.2724e-05
6_32573598	rs9270971	ENSG00000237541.3	HLA-DQA2	-135521	8.091e-09	0.801115	1.90305e-05
6_32573598	rs9270971	ENSG00000232629.4	HLA-DQB2	-157713	4.43063e-06	0.676892	2.24043e-05
6_32573598	rs9270971	ENSG00000179344.12	HLA-DQB1	-62562	1.98806e-06	-0.646781	2.0862e-05
6_32573598	rs9270971	ENSG00000223534.1	HLA-DQB1-AS1	-54534	1.03031e-05	-0.58523	2.41425e-05
6_32573598	rs9270971	ENSG00000196126.6	HLA-DRB1	15973	1.04731e-08	-0.50222	1.88426e-05
6_32573621	rs9270972	ENSG00000196126.6	HLA-DRB1	15996	1.04731e-08	-0.50222	1.88426e-05
6_32573621	rs9270972	ENSG00000198502.5	HLA-DRB5	75557	3.83248e-11	-0.777188	2.2724e-05
6_32573621	rs9270972	ENSG00000232629.4	HLA-DQB2	-157690	4.43063e-06	0.676892	2.24043e-05
6_32573621	rs9270972	ENSG00000223534.1	HLA-DQB1-AS1	-54511	1.03031e-05	-0.58523	2.41425e-05
6_32573621	rs9270972	ENSG00000229391.3	HLA-DRB6	45822	5.49531e-09	0.641068	2.20038e-05
6_32573621	rs9270972	ENSG00000237541.3	HLA-DQA2	-135498	8.091e-09	0.801115	1.90305e-05
6_32573621	rs9270972	ENSG00000179344.12	HLA-DQB1	-62539	1.98806e-06	-0.646781	2.0862e-05
6_32573621	rs9270972	ENSG00000237541.3	HLA-DQA1	-135498	8.091e-09	0.801115	1.90305e-05
6_32573713	rs9270974	ENSG00000223534.1	HLA-DQB1-AS1	-54419	1.98728e-05	-0.571025	2.41425e-05
6_32573713	rs9270974	ENSG00000198502.5	HLA-DRB5	75649	4.82995e-11	-0.778132	2.2724e-05
6_32573713	rs9270974	ENSG00000229391.3	HLA-DRB6	45914	5.11495e-09	0.645502	2.20038e-05
6_32573713	rs9270974	ENSG00000179344.12	HLA-DQB1	-62447	3.13222e-06	-0.639036	2.0862e-05
6_32573713	rs9270974	ENSG00000196126.6	HLA-DRB1	16088	1.84025e-08	-0.497814	1.88426e-05
6_32573713	rs9270974	ENSG00000232629.4	HLA-DQB2	-157598	2.63625e-06	0.694409	2.24043e-05
6_32573713	rs9270974	ENSG00000237541.3	HLA-DQA1	-135406	5.6992e-09	0.812022	1.90305e-05
6_32573713	rs9270974	ENSG00000237541.3	HLA-DQA2	-135406	5.6992e-09	0.812022	1.90305e-05
6_32573748	rs9270977	ENSG00000229391.3	HLA-DRB6	45949	5.49531e-09	0.641068	2.20038e-05
6_32573748	rs9270977	ENSG00000232629.4	HLA-DQB2	-157563	4.43063e-06	0.676892	2.24043e-05
6_32573748	rs9270977	ENSG00000223534.1	HLA-DQB1-AS1	-54384	1.03031e-05	-0.58523	2.41425e-05
6_32573748	rs9270977	ENSG00000179344.12	HLA-DQB1	-62412	1.98806e-06	-0.646781	2.0862e-05
6_32573748	rs9270977	ENSG00000237541.3	HLA-DQA1	-135371	8.091e-09	0.801115	1.90305e-05
6_32573748	rs9270977	ENSG00000196126.6	HLA-DRB1	16123	1.04731e-08	-0.50222	1.88426e-05
6_32573748	rs9270977	ENSG00000198502.5	HLA-DRB5	75684	3.83248e-11	-0.777188	2.2724e-05
6_32573748	rs9270977	ENSG00000237541.3	HLA-DQA2	-135371	8.091e-09	0.801115	1.90305e-05
6_32573754	rs9270978	ENSG00000223534.1	HLA-DQB1-AS1	-54378	1.4734e-05	-0.587104	2.41425e-05
6_32573754	rs9270978	ENSG00000179344.12	HLA-DQB1	-62406	4.58328e-06	-0.638321	2.0862e-05
6_32573754	rs9270978	ENSG00000237541.3	HLA-DQA2	-135365	3.82273e-08	0.785104	1.90305e-05
6_32573754	rs9270978	ENSG00000229391.3	HLA-DRB6	45955	5.13035e-08	0.617591	2.20038e-05
6_32573754	rs9270978	ENSG00000198502.5	HLA-DRB5	75690	1.50045e-10	-0.773105	2.2724e-05
6_32573754	rs9270978	ENSG00000232629.4	HLA-DQB2	-157557	2.2074e-05	0.64325	2.24043e-05
6_32573754	rs9270978	ENSG00000196126.6	HLA-DRB1	16129	6.21183e-08	-0.488748	1.88426e-05
6_32573754	rs9270978	ENSG00000237541.3	HLA-DQA1	-135365	3.82273e-08	0.785104	1.90305e-05
6_32573780	rs9270979	ENSG00000196126.6	HLA-DRB1	16155	4.3016e-08	-0.506114	1.88426e-05
6_32573780	rs9270979	ENSG00000179344.12	HLA-DQB1	-62380	1.01013e-05	-0.633044	2.0862e-05
6_32573780	rs9270979	ENSG00000223534.1	HLA-DQB1-AS1	-54352	2.30382e-05	-0.589462	2.41425e-05
6_32573780	rs9270979	ENSG00000229391.3	HLA-DRB6	45981	3.99205e-07	0.595697	2.20038e-05
6_32573780	rs9270979	ENSG00000237541.3	HLA-DQA2	-135339	7.49816e-07	0.735737	1.90305e-05
6_32573780	rs9270979	ENSG00000237541.3	HLA-DQA1	-135339	7.49816e-07	0.735737	1.90305e-05
6_32573780	rs9270979	ENSG00000198502.5	HLA-DRB5	75716	1.55232e-10	-0.792052	2.2724e-05
6_32573973	rs112997206	ENSG00000223534.1	HLA-DQB1-AS1	-54159	1.03031e-05	-0.58523	2.41425e-05
6_32573973	rs112997206	ENSG00000237541.3	HLA-DQA1	-135146	8.091e-09	0.801115	1.90305e-05
6_32573973	rs112997206	ENSG00000229391.3	HLA-DRB6	46174	5.49531e-09	0.641068	2.20038e-05
6_32573973	rs112997206	ENSG00000198502.5	HLA-DRB5	75909	3.83248e-11	-0.777188	2.2724e-05
6_32573973	rs112997206	ENSG00000196126.6	HLA-DRB1	16348	1.04731e-08	-0.50222	1.88426e-05
6_32573973	rs112997206	ENSG00000237541.3	HLA-DQA2	-135146	8.091e-09	0.801115	1.90305e-05
6_32573973	rs112997206	ENSG00000232629.4	HLA-DQB2	-157338	4.43063e-06	0.676892	2.24043e-05
6_32573973	rs112997206	ENSG00000179344.12	HLA-DQB1	-62187	1.98806e-06	-0.646781	2.0862e-05
6_32574027	rs113230016	ENSG00000232629.4	HLA-DQB2	-157284	4.43063e-06	0.676892	2.24043e-05
6_32574027	rs113230016	ENSG00000198502.5	HLA-DRB5	75963	3.83248e-11	-0.777188	2.2724e-05
6_32574027	rs113230016	ENSG00000196126.6	HLA-DRB1	16402	1.04731e-08	-0.50222	1.88426e-05
6_32574027	rs113230016	ENSG00000179344.12	HLA-DQB1	-62133	1.98806e-06	-0.646781	2.0862e-05
6_32574027	rs113230016	ENSG00000229391.3	HLA-DRB6	46228	5.49531e-09	0.641068	2.20038e-05
6_32574027	rs113230016	ENSG00000223534.1	HLA-DQB1-AS1	-54105	1.03031e-05	-0.58523	2.41425e-05
6_32574027	rs113230016	ENSG00000237541.3	HLA-DQA2	-135092	8.091e-09	0.801115	1.90305e-05
6_32574027	rs113230016	ENSG00000237541.3	HLA-DQA1	-135092	8.091e-09	0.801115	1.90305e-05
6_32574127	rs112055084	ENSG00000232629.4	HLA-DQB2	-157184	4.43063e-06	0.676892	2.24043e-05
6_32574127	rs112055084	ENSG00000198502.5	HLA-DRB5	76063	3.83248e-11	-0.777188	2.2724e-05
6_32574127	rs112055084	ENSG00000179344.12	HLA-DQB1	-62033	1.98806e-06	-0.646781	2.0862e-05
6_32574127	rs112055084	ENSG00000196126.6	HLA-DRB1	16502	1.04731e-08	-0.50222	1.88426e-05
6_32574127	rs112055084	ENSG00000223534.1	HLA-DQB1-AS1	-54005	1.03031e-05	-0.58523	2.41425e-05
6_32574127	rs112055084	ENSG00000237541.3	HLA-DQA2	-134992	8.091e-09	0.801115	1.90305e-05
6_32574127	rs112055084	ENSG00000229391.3	HLA-DRB6	46328	5.49531e-09	0.641068	2.20038e-05
6_32574127	rs112055084	ENSG00000237541.3	HLA-DQA1	-134992	8.091e-09	0.801115	1.90305e-05
6_32574130	rs112424089	ENSG00000232629.4	HLA-DQB2	-157181	4.43063e-06	0.676892	2.24043e-05
6_32574130	rs112424089	ENSG00000196126.6	HLA-DRB1	16505	1.04731e-08	-0.50222	1.88426e-05
6_32574130	rs112424089	ENSG00000223534.1	HLA-DQB1-AS1	-54002	1.03031e-05	-0.58523	2.41425e-05
6_32574130	rs112424089	ENSG00000229391.3	HLA-DRB6	46331	5.49531e-09	0.641068	2.20038e-05
6_32574130	rs112424089	ENSG00000237541.3	HLA-DQA2	-134989	8.091e-09	0.801115	1.90305e-05
6_32574130	rs112424089	ENSG00000237541.3	HLA-DQA1	-134989	8.091e-09	0.801115	1.90305e-05
6_32574130	rs112424089	ENSG00000179344.12	HLA-DQB1	-62030	1.98806e-06	-0.646781	2.0862e-05
6_32574130	rs112424089	ENSG00000198502.5	HLA-DRB5	76066	3.83248e-11	-0.777188	2.2724e-05
6_32574202	rs9270992	ENSG00000237541.3	HLA-DQA1	-134917	8.091e-09	0.801115	1.90305e-05
6_32574202	rs9270992	ENSG00000232629.4	HLA-DQB2	-157109	4.43063e-06	0.676892	2.24043e-05
6_32574202	rs9270992	ENSG00000179344.12	HLA-DQB1	-61958	1.98806e-06	-0.646781	2.0862e-05
6_32574202	rs9270992	ENSG00000223534.1	HLA-DQB1-AS1	-53930	1.03031e-05	-0.58523	2.41425e-05
6_32574202	rs9270992	ENSG00000237541.3	HLA-DQA2	-134917	8.091e-09	0.801115	1.90305e-05
6_32574202	rs9270992	ENSG00000196126.6	HLA-DRB1	16577	1.04731e-08	-0.50222	1.88426e-05
6_32574202	rs9270992	ENSG00000229391.3	HLA-DRB6	46403	5.49531e-09	0.641068	2.20038e-05
6_32574202	rs9270992	ENSG00000198502.5	HLA-DRB5	76138	3.83248e-11	-0.777188	2.2724e-05
6_32574308	rs2760994	ENSG00000232629.4	HLA-DQB2	-157003	1.52322e-05	0.588206	2.24043e-05
6_32574308	rs2760994	ENSG00000198502.5	HLA-DRB5	76244	4.29911e-08	-0.61216	2.2724e-05
6_32574379	rs9270998	ENSG00000237541.3	HLA-DQA1	-134740	8.091e-09	0.801115	1.90305e-05
6_32574379	rs9270998	ENSG00000229391.3	HLA-DRB6	46580	5.49531e-09	0.641068	2.20038e-05
6_32574379	rs9270998	ENSG00000198502.5	HLA-DRB5	76315	3.83248e-11	-0.777188	2.2724e-05
6_32574379	rs9270998	ENSG00000223534.1	HLA-DQB1-AS1	-53753	1.03031e-05	-0.58523	2.41425e-05
6_32574379	rs9270998	ENSG00000232629.4	HLA-DQB2	-156932	4.43063e-06	0.676892	2.24043e-05
6_32574379	rs9270998	ENSG00000179344.12	HLA-DQB1	-61781	1.98806e-06	-0.646781	2.0862e-05
6_32574379	rs9270998	ENSG00000196126.6	HLA-DRB1	16754	1.04731e-08	-0.50222	1.88426e-05
6_32574379	rs9270998	ENSG00000237541.3	HLA-DQA2	-134740	8.091e-09	0.801115	1.90305e-05
6_32574438	rs9270999	ENSG00000223534.1	HLA-DQB1-AS1	-53694	1.03031e-05	-0.58523	2.41425e-05
6_32574438	rs9270999	ENSG00000198502.5	HLA-DRB5	76374	3.83248e-11	-0.777188	2.2724e-05
6_32574438	rs9270999	ENSG00000237541.3	HLA-DQA2	-134681	8.091e-09	0.801115	1.90305e-05
6_32574438	rs9270999	ENSG00000179344.12	HLA-DQB1	-61722	1.98806e-06	-0.646781	2.0862e-05
6_32574438	rs9270999	ENSG00000237541.3	HLA-DQA1	-134681	8.091e-09	0.801115	1.90305e-05
6_32574438	rs9270999	ENSG00000196126.6	HLA-DRB1	16813	1.04731e-08	-0.50222	1.88426e-05
6_32574438	rs9270999	ENSG00000232629.4	HLA-DQB2	-156873	4.43063e-06	0.676892	2.24043e-05
6_32574438	rs9270999	ENSG00000229391.3	HLA-DRB6	46639	5.49531e-09	0.641068	2.20038e-05
6_32574602	rs9271006	ENSG00000196126.6	HLA-DRB1	16977	7.6744e-08	-0.448628	1.88426e-05
6_32574602	rs9271006	ENSG00000237541.3	HLA-DQA2	-134517	1.88569e-08	0.738434	1.90305e-05
6_32574602	rs9271006	ENSG00000198502.5	HLA-DRB5	76538	1.56476e-11	-0.742589	2.2724e-05
6_32574602	rs9271006	ENSG00000237541.3	HLA-DQA1	-134517	1.88569e-08	0.738434	1.90305e-05
6_32574602	rs9271006	ENSG00000229391.3	HLA-DRB6	46803	2.01228e-09	0.617234	2.20038e-05
6_32574602	rs9271006	ENSG00000223534.1	HLA-DQB1-AS1	-53530	5.25397e-06	-0.566741	2.41425e-05
6_32574602	rs9271006	ENSG00000232629.4	HLA-DQB2	-156709	3.67311e-06	0.641876	2.24043e-05
6_32574602	rs9271006	ENSG00000179344.12	HLA-DQB1	-61558	1.41222e-06	-0.616432	2.0862e-05
6_32574624	rs9271007	ENSG00000237541.3	HLA-DQA1	-134495	8.35775e-09	0.800839	1.90305e-05
6_32574624	rs9271007	ENSG00000223534.1	HLA-DQB1-AS1	-53508	1.73879e-05	-0.571851	2.41425e-05
6_32574624	rs9271007	ENSG00000232629.4	HLA-DQB2	-156687	7.41919e-06	0.66295	2.24043e-05
6_32574624	rs9271007	ENSG00000198502.5	HLA-DRB5	76560	7.97094e-11	-0.767585	2.2724e-05
6_32574624	rs9271007	ENSG00000237541.3	HLA-DQA2	-134495	8.35775e-09	0.800839	1.90305e-05
6_32574624	rs9271007	ENSG00000179344.12	HLA-DQB1	-61536	3.7499e-06	-0.631517	2.0862e-05
6_32574624	rs9271007	ENSG00000196126.6	HLA-DRB1	16999	1.44837e-08	-0.498433	1.88426e-05
6_32574624	rs9271007	ENSG00000229391.3	HLA-DRB6	46825	3.89021e-09	0.64648	2.20038e-05
6_32574628	rs9271008	ENSG00000179344.12	HLA-DQB1	-61532	1.98806e-06	-0.646781	2.0862e-05
6_32574628	rs9271008	ENSG00000232629.4	HLA-DQB2	-156683	4.43063e-06	0.676892	2.24043e-05
6_32574628	rs9271008	ENSG00000198502.5	HLA-DRB5	76564	3.83248e-11	-0.777188	2.2724e-05
6_32574628	rs9271008	ENSG00000196126.6	HLA-DRB1	17003	1.04731e-08	-0.50222	1.88426e-05
6_32574628	rs9271008	ENSG00000237541.3	HLA-DQA2	-134491	8.091e-09	0.801115	1.90305e-05
6_32574628	rs9271008	ENSG00000237541.3	HLA-DQA1	-134491	8.091e-09	0.801115	1.90305e-05
6_32574628	rs9271008	ENSG00000223534.1	HLA-DQB1-AS1	-53504	1.03031e-05	-0.58523	2.41425e-05
6_32574628	rs9271008	ENSG00000229391.3	HLA-DRB6	46829	5.49531e-09	0.641068	2.20038e-05
6_32574649	rs9271009	ENSG00000196126.6	HLA-DRB1	17024	1.18635e-08	-0.49904	1.88426e-05
6_32574649	rs9271009	ENSG00000198502.5	HLA-DRB5	76585	3.73327e-11	-0.77498	2.2724e-05
6_32574649	rs9271009	ENSG00000229391.3	HLA-DRB6	46850	3.8536e-09	0.644212	2.20038e-05
6_32574649	rs9271009	ENSG00000232629.4	HLA-DQB2	-156662	3.46624e-06	0.681267	2.24043e-05
6_32574649	rs9271009	ENSG00000237541.3	HLA-DQA2	-134470	6.39363e-09	0.802963	1.90305e-05
6_32574649	rs9271009	ENSG00000223534.1	HLA-DQB1-AS1	-53483	6.57536e-06	-0.594615	2.41425e-05
6_32574649	rs9271009	ENSG00000237541.3	HLA-DQA1	-134470	6.39363e-09	0.802963	1.90305e-05
6_32574649	rs9271009	ENSG00000179344.12	HLA-DQB1	-61511	1.49262e-06	-0.651468	2.0862e-05
6_32574652	rs9271010	ENSG00000229391.3	HLA-DRB6	46853	5.49531e-09	0.641068	2.20038e-05
6_32574652	rs9271010	ENSG00000198502.5	HLA-DRB5	76588	3.83248e-11	-0.777188	2.2724e-05
6_32574652	rs9271010	ENSG00000196126.6	HLA-DRB1	17027	1.04731e-08	-0.50222	1.88426e-05
6_32574652	rs9271010	ENSG00000179344.12	HLA-DQB1	-61508	1.98806e-06	-0.646781	2.0862e-05
6_32574652	rs9271010	ENSG00000232629.4	HLA-DQB2	-156659	4.43063e-06	0.676892	2.24043e-05
6_32574652	rs9271010	ENSG00000237541.3	HLA-DQA2	-134467	8.091e-09	0.801115	1.90305e-05
6_32574652	rs9271010	ENSG00000237541.3	HLA-DQA1	-134467	8.091e-09	0.801115	1.90305e-05
6_32574652	rs9271010	ENSG00000223534.1	HLA-DQB1-AS1	-53480	1.03031e-05	-0.58523	2.41425e-05
6_32574676	rs9271011	ENSG00000232629.4	HLA-DQB2	-156635	4.43063e-06	0.676892	2.24043e-05
6_32574676	rs9271011	ENSG00000237541.3	HLA-DQA1	-134443	8.091e-09	0.801115	1.90305e-05
6_32574676	rs9271011	ENSG00000223534.1	HLA-DQB1-AS1	-53456	1.03031e-05	-0.58523	2.41425e-05
6_32574676	rs9271011	ENSG00000179344.12	HLA-DQB1	-61484	1.98806e-06	-0.646781	2.0862e-05
6_32574676	rs9271011	ENSG00000196126.6	HLA-DRB1	17051	1.04731e-08	-0.50222	1.88426e-05
6_32574676	rs9271011	ENSG00000198502.5	HLA-DRB5	76612	3.83248e-11	-0.777188	2.2724e-05
6_32574676	rs9271011	ENSG00000237541.3	HLA-DQA2	-134443	8.091e-09	0.801115	1.90305e-05
6_32574676	rs9271011	ENSG00000229391.3	HLA-DRB6	46877	5.49531e-09	0.641068	2.20038e-05
6_32574696	rs9271012	ENSG00000229391.3	HLA-DRB6	46897	1.11952e-07	0.614781	2.20038e-05
6_32574696	rs9271012	ENSG00000196126.6	HLA-DRB1	17071	2.27829e-07	-0.478813	1.88426e-05
6_32574696	rs9271012	ENSG00000232629.4	HLA-DQB2	-156615	2.77228e-06	0.715175	2.24043e-05
6_32574696	rs9271012	ENSG00000237541.3	HLA-DQA1	-134423	4.45422e-08	0.795646	1.90305e-05
6_32574696	rs9271012	ENSG00000237541.3	HLA-DQA2	-134423	4.45422e-08	0.795646	1.90305e-05
6_32574696	rs9271012	ENSG00000179344.12	HLA-DQB1	-61464	4.3703e-06	-0.650806	2.0862e-05
6_32574696	rs9271012	ENSG00000198502.5	HLA-DRB5	76632	1.86493e-09	-0.747845	2.2724e-05
6_32574807	rs9271018	ENSG00000196126.6	HLA-DRB1	17182	3.33928e-08	-0.502261	1.88426e-05
6_32574807	rs9271018	ENSG00000232629.4	HLA-DQB2	-156504	1.73022e-06	0.722837	2.24043e-05
6_32574807	rs9271018	ENSG00000179344.12	HLA-DQB1	-61353	4.85221e-06	-0.643526	2.0862e-05
6_32574807	rs9271018	ENSG00000237541.3	HLA-DQA2	-134312	3.02943e-08	0.798247	1.90305e-05
6_32574807	rs9271018	ENSG00000198502.5	HLA-DRB5	76743	3.80271e-10	-0.767427	2.2724e-05
6_32574807	rs9271018	ENSG00000229391.3	HLA-DRB6	47008	3.72669e-08	0.629483	2.20038e-05
6_32574807	rs9271018	ENSG00000237541.3	HLA-DQA1	-134312	3.02943e-08	0.798247	1.90305e-05
6_32574808	rs9271019	ENSG00000237541.3	HLA-DQA1	-134311	3.02943e-08	0.798247	1.90305e-05
6_32574808	rs9271019	ENSG00000232629.4	HLA-DQB2	-156503	1.73022e-06	0.722837	2.24043e-05
6_32574808	rs9271019	ENSG00000229391.3	HLA-DRB6	47009	3.72669e-08	0.629483	2.20038e-05
6_32574808	rs9271019	ENSG00000237541.3	HLA-DQA2	-134311	3.02943e-08	0.798247	1.90305e-05
6_32574808	rs9271019	ENSG00000179344.12	HLA-DQB1	-61352	4.85221e-06	-0.643526	2.0862e-05
6_32574808	rs9271019	ENSG00000198502.5	HLA-DRB5	76744	3.80271e-10	-0.767427	2.2724e-05
6_32574808	rs9271019	ENSG00000196126.6	HLA-DRB1	17183	3.33928e-08	-0.502261	1.88426e-05
6_32574840	rs9271020	ENSG00000198502.5	HLA-DRB5	76776	1.54448e-09	-0.782363	2.2724e-05
6_32574840	rs9271020	ENSG00000196126.6	HLA-DRB1	17215	1.29865e-06	-0.470903	1.88426e-05
6_32574840	rs9271020	ENSG00000237541.3	HLA-DQA1	-134279	7.37029e-07	0.76137	1.90305e-05
6_32574840	rs9271020	ENSG00000179344.12	HLA-DQB1	-61320	7.52849e-06	-0.663048	2.0862e-05
6_32574840	rs9271020	ENSG00000237541.3	HLA-DQA2	-134279	7.37029e-07	0.76137	1.90305e-05
6_32574840	rs9271020	ENSG00000229391.3	HLA-DRB6	47041	2.35814e-06	0.579075	2.20038e-05
6_32574863	rs9271021	ENSG00000229391.3	HLA-DRB6	47064	1.12551e-08	0.634615	2.20038e-05
6_32574863	rs9271021	ENSG00000237541.3	HLA-DQA1	-134256	1.23566e-08	0.798506	1.90305e-05
6_32574863	rs9271021	ENSG00000223534.1	HLA-DQB1-AS1	-53269	1.18589e-05	-0.585721	2.41425e-05
6_32574863	rs9271021	ENSG00000232629.4	HLA-DQB2	-156448	1.32744e-05	0.650626	2.24043e-05
6_32574863	rs9271021	ENSG00000179344.12	HLA-DQB1	-61297	2.12577e-06	-0.649726	2.0862e-05
6_32574863	rs9271021	ENSG00000198502.5	HLA-DRB5	76799	2.49057e-11	-0.788436	2.2724e-05
6_32574863	rs9271021	ENSG00000237541.3	HLA-DQA2	-134256	1.23566e-08	0.798506	1.90305e-05
6_32574863	rs9271021	ENSG00000196126.6	HLA-DRB1	17238	8.08009e-08	-0.479312	1.88426e-05
6_32574881	rs9271022	ENSG00000198502.5	HLA-DRB5	76817	9.43712e-10	-0.761027	2.2724e-05
6_32574881	rs9271022	ENSG00000196126.6	HLA-DRB1	17256	8.74204e-07	-0.459659	1.88426e-05
6_32574881	rs9271022	ENSG00000179344.12	HLA-DQB1	-61279	1.08603e-05	-0.628263	2.0862e-05
6_32574881	rs9271022	ENSG00000232629.4	HLA-DQB2	-156430	7.81601e-06	0.687907	2.24043e-05
6_32574881	rs9271022	ENSG00000229391.3	HLA-DRB6	47082	9.81382e-08	0.618972	2.20038e-05
6_32574881	rs9271022	ENSG00000237541.3	HLA-DQA1	-134238	2.83022e-08	0.807725	1.90305e-05
6_32574881	rs9271022	ENSG00000237541.3	HLA-DQA2	-134238	2.83022e-08	0.807725	1.90305e-05
6_32574895	rs9271023	ENSG00000198502.5	HLA-DRB5	76831	7.07418e-10	-0.78465	2.2724e-05
6_32574895	rs9271023	ENSG00000179344.12	HLA-DQB1	-61265	1.38881e-05	-0.636902	2.0862e-05
6_32574895	rs9271023	ENSG00000229391.3	HLA-DRB6	47096	6.07214e-07	0.599554	2.20038e-05
6_32574895	rs9271023	ENSG00000237541.3	HLA-DQA1	-134224	2.98002e-07	0.77378	1.90305e-05
6_32574895	rs9271023	ENSG00000196126.6	HLA-DRB1	17270	2.07591e-07	-0.493623	1.88426e-05
6_32574895	rs9271023	ENSG00000237541.3	HLA-DQA2	-134224	2.98002e-07	0.77378	1.90305e-05
6_32574954	rs9271024	ENSG00000229391.3	HLA-DRB6	47155	4.34502e-08	0.636886	2.20038e-05
6_32574954	rs9271024	ENSG00000237541.3	HLA-DQA2	-134165	8.26382e-09	0.8379	1.90305e-05
6_32574954	rs9271024	ENSG00000198502.5	HLA-DRB5	76890	7.60919e-10	-0.76887	2.2724e-05
6_32574954	rs9271024	ENSG00000179344.12	HLA-DQB1	-61206	6.39826e-06	-0.646399	2.0862e-05
6_32574954	rs9271024	ENSG00000196126.6	HLA-DRB1	17329	7.19792e-08	-0.499684	1.88426e-05
6_32574954	rs9271024	ENSG00000232629.4	HLA-DQB2	-156357	2.73759e-06	0.721836	2.24043e-05
6_32574954	rs9271024	ENSG00000237541.3	HLA-DQA1	-134165	8.26382e-09	0.8379	1.90305e-05
6_32574994	rs9271026	ENSG00000232629.4	HLA-DQB2	-156317	6.68793e-06	0.670004	2.24043e-05
6_32574994	rs9271026	ENSG00000223534.1	HLA-DQB1-AS1	-53138	6.81625e-06	-0.599656	2.41425e-05
6_32574994	rs9271026	ENSG00000229391.3	HLA-DRB6	47195	8.95376e-09	0.63791	2.20038e-05
6_32574994	rs9271026	ENSG00000237541.3	HLA-DQA1	-134125	1.24543e-08	0.798041	1.90305e-05
6_32574994	rs9271026	ENSG00000196126.6	HLA-DRB1	17369	2.12734e-08	-0.496684	1.88426e-05
6_32574994	rs9271026	ENSG00000237541.3	HLA-DQA2	-134125	1.24543e-08	0.798041	1.90305e-05
6_32574994	rs9271026	ENSG00000179344.12	HLA-DQB1	-61166	2.45979e-06	-0.645913	2.0862e-05
6_32574994	rs9271026	ENSG00000198502.5	HLA-DRB5	76930	3.0676e-11	-0.785359	2.2724e-05
6_32575265	rs9271049	ENSG00000198502.5	HLA-DRB5	77201	1.73381e-10	-0.786091	2.2724e-05
6_32575265	rs9271049	ENSG00000229391.3	HLA-DRB6	47466	3.94428e-08	0.634169	2.20038e-05
6_32575265	rs9271049	ENSG00000196126.6	HLA-DRB1	17640	3.5952e-08	-0.505775	1.88426e-05
6_32575265	rs9271049	ENSG00000179344.12	HLA-DQB1	-60895	2.76426e-06	-0.663865	2.0862e-05
6_32575265	rs9271049	ENSG00000237541.3	HLA-DQA2	-133854	6.51806e-08	0.788863	1.90305e-05
6_32575265	rs9271049	ENSG00000237541.3	HLA-DQA1	-133854	6.51806e-08	0.788863	1.90305e-05
6_32575265	rs9271049	ENSG00000232629.4	HLA-DQB2	-156046	1.68897e-06	0.729971	2.24043e-05
6_32575275	rs9271050	ENSG00000196126.6	HLA-DRB1	17650	3.5952e-08	-0.505775	1.88426e-05
6_32575275	rs9271050	ENSG00000232629.4	HLA-DQB2	-156036	1.68897e-06	0.729971	2.24043e-05
6_32575275	rs9271050	ENSG00000237541.3	HLA-DQA1	-133844	6.51806e-08	0.788863	1.90305e-05
6_32575275	rs9271050	ENSG00000229391.3	HLA-DRB6	47476	3.94428e-08	0.634169	2.20038e-05
6_32575275	rs9271050	ENSG00000198502.5	HLA-DRB5	77211	1.73381e-10	-0.786091	2.2724e-05
6_32575275	rs9271050	ENSG00000179344.12	HLA-DQB1	-60885	2.76426e-06	-0.663865	2.0862e-05
6_32575275	rs9271050	ENSG00000237541.3	HLA-DQA2	-133844	6.51806e-08	0.788863	1.90305e-05
6_32575290	rs9271051	ENSG00000232629.4	HLA-DQB2	-156021	1.73022e-06	0.722837	2.24043e-05
6_32575290	rs9271051	ENSG00000198502.5	HLA-DRB5	77226	3.80271e-10	-0.767427	2.2724e-05
6_32575290	rs9271051	ENSG00000179344.12	HLA-DQB1	-60870	4.85221e-06	-0.643526	2.0862e-05
6_32575290	rs9271051	ENSG00000196126.6	HLA-DRB1	17665	3.33928e-08	-0.502261	1.88426e-05
6_32575290	rs9271051	ENSG00000237541.3	HLA-DQA2	-133829	3.02943e-08	0.798247	1.90305e-05
6_32575290	rs9271051	ENSG00000237541.3	HLA-DQA1	-133829	3.02943e-08	0.798247	1.90305e-05
6_32575290	rs9271051	ENSG00000229391.3	HLA-DRB6	47491	3.72669e-08	0.629483	2.20038e-05
6_32575309	rs9271052	ENSG00000229391.3	HLA-DRB6	47510	1.74908e-07	0.613696	2.20038e-05
6_32575309	rs9271052	ENSG00000232629.4	HLA-DQB2	-156002	9.31454e-06	0.688546	2.24043e-05
6_32575309	rs9271052	ENSG00000237541.3	HLA-DQA2	-133810	1.20167e-07	0.782632	1.90305e-05
6_32575309	rs9271052	ENSG00000196126.6	HLA-DRB1	17684	3.83772e-08	-0.509731	1.88426e-05
6_32575309	rs9271052	ENSG00000237541.3	HLA-DQA1	-133810	1.20167e-07	0.782632	1.90305e-05
6_32575309	rs9271052	ENSG00000179344.12	HLA-DQB1	-60851	3.07734e-06	-0.667459	2.0862e-05
6_32575309	rs9271052	ENSG00000198502.5	HLA-DRB5	77245	6.15866e-10	-0.774245	2.2724e-05
6_32575319	rs9271053	ENSG00000237541.3	HLA-DQA2	-133800	2.39321e-08	0.80444	1.90305e-05
6_32575319	rs9271053	ENSG00000232629.4	HLA-DQB2	-155992	1.25299e-06	0.732474	2.24043e-05
6_32575319	rs9271053	ENSG00000198502.5	HLA-DRB5	77255	5.35165e-10	-0.763432	2.2724e-05
6_32575319	rs9271053	ENSG00000229391.3	HLA-DRB6	47520	6.33663e-08	0.621412	2.20038e-05
6_32575319	rs9271053	ENSG00000196126.6	HLA-DRB1	17694	2.57773e-08	-0.506485	1.88426e-05
6_32575319	rs9271053	ENSG00000179344.12	HLA-DQB1	-60841	5.04836e-06	-0.643503	2.0862e-05
6_32575319	rs9271053	ENSG00000237541.3	HLA-DQA1	-133800	2.39321e-08	0.80444	1.90305e-05
6_32575406	rs9271058	ENSG00000237541.3	HLA-DQA2	-133713	2.19178e-08	0.803458	1.90305e-05
6_32575406	rs9271058	ENSG00000237541.3	HLA-DQA1	-133713	2.19178e-08	0.803458	1.90305e-05
6_32575406	rs9271058	ENSG00000229391.3	HLA-DRB6	47607	3.75463e-08	0.628153	2.20038e-05
6_32575406	rs9271058	ENSG00000232629.4	HLA-DQB2	-155905	1.39972e-06	0.727033	2.24043e-05
6_32575406	rs9271058	ENSG00000179344.12	HLA-DQB1	-60754	3.98783e-06	-0.64737	2.0862e-05
6_32575406	rs9271058	ENSG00000196126.6	HLA-DRB1	17781	4.46087e-08	-0.497423	1.88426e-05
6_32575406	rs9271058	ENSG00000198502.5	HLA-DRB5	77342	6.34326e-10	-0.758165	2.2724e-05
6_32575513	rs9271060	ENSG00000237541.3	HLA-DQA2	-133606	1.59661e-07	0.718532	1.90305e-05
6_32575513	rs9271060	ENSG00000196126.6	HLA-DRB1	17888	4.0807e-09	-0.498856	1.88426e-05
6_32575513	rs9271060	ENSG00000223534.1	HLA-DQB1-AS1	-52619	4.97864e-06	-0.586208	2.41425e-05
6_32575513	rs9271060	ENSG00000229391.3	HLA-DRB6	47714	2.27128e-08	0.601438	2.20038e-05
6_32575513	rs9271060	ENSG00000198502.5	HLA-DRB5	77449	7.06841e-12	-0.776239	2.2724e-05
6_32575513	rs9271060	ENSG00000237541.3	HLA-DQA1	-133606	1.59661e-07	0.718532	1.90305e-05
6_32575513	rs9271060	ENSG00000232629.4	HLA-DQB2	-155798	9.09085e-06	0.638156	2.24043e-05
6_32575513	rs9271060	ENSG00000179344.12	HLA-DQB1	-60647	1.168e-06	-0.640537	2.0862e-05
6_32575584	rs9271063	ENSG00000229391.3	HLA-DRB6	47785	5.49531e-09	0.641068	2.20038e-05
6_32575584	rs9271063	ENSG00000196126.6	HLA-DRB1	17959	1.04731e-08	-0.50222	1.88426e-05
6_32575584	rs9271063	ENSG00000237541.3	HLA-DQA1	-133535	8.091e-09	0.801115	1.90305e-05
6_32575584	rs9271063	ENSG00000223534.1	HLA-DQB1-AS1	-52548	1.03031e-05	-0.58523	2.41425e-05
6_32575584	rs9271063	ENSG00000232629.4	HLA-DQB2	-155727	4.43063e-06	0.676892	2.24043e-05
6_32575584	rs9271063	ENSG00000179344.12	HLA-DQB1	-60576	1.98806e-06	-0.646781	2.0862e-05
6_32575584	rs9271063	ENSG00000198502.5	HLA-DRB5	77520	3.83248e-11	-0.777188	2.2724e-05
6_32575584	rs9271063	ENSG00000237541.3	HLA-DQA2	-133535	8.091e-09	0.801115	1.90305e-05
6_32575601	rs76771988	ENSG00000196126.6	HLA-DRB1	17976	6.92392e-09	-0.507728	1.88426e-05
6_32575601	rs76771988	ENSG00000229391.3	HLA-DRB6	47802	8.44308e-09	0.635181	2.20038e-05
6_32575601	rs76771988	ENSG00000198502.5	HLA-DRB5	77537	7.5386e-11	-0.768749	2.2724e-05
6_32575601	rs76771988	ENSG00000179344.12	HLA-DQB1	-60559	1.8659e-06	-0.64892	2.0862e-05
6_32575601	rs76771988	ENSG00000232629.4	HLA-DQB2	-155710	3.99549e-06	0.680339	2.24043e-05
6_32575601	rs76771988	ENSG00000237541.3	HLA-DQA2	-133518	8.65643e-09	0.800576	1.90305e-05
6_32575601	rs76771988	ENSG00000223534.1	HLA-DQB1-AS1	-52531	1.16158e-05	-0.5827	2.41425e-05
6_32575601	rs76771988	ENSG00000237541.3	HLA-DQA1	-133518	8.65643e-09	0.800576	1.90305e-05
6_32575631	rs9271066	ENSG00000196126.6	HLA-DRB1	18006	3.66892e-08	-0.480657	1.88426e-05
6_32575631	rs9271066	ENSG00000223534.1	HLA-DQB1-AS1	-52501	1.53303e-05	-0.568134	2.41425e-05
6_32575631	rs9271066	ENSG00000179344.12	HLA-DQB1	-60529	4.11439e-06	-0.621497	2.0862e-05
6_32575631	rs9271066	ENSG00000229391.3	HLA-DRB6	47832	3.92144e-09	0.638452	2.20038e-05
6_32575631	rs9271066	ENSG00000237541.3	HLA-DQA1	-133488	4.86263e-08	0.756178	1.90305e-05
6_32575631	rs9271066	ENSG00000237541.3	HLA-DQA2	-133488	4.86263e-08	0.756178	1.90305e-05
6_32575631	rs9271066	ENSG00000198502.5	HLA-DRB5	77567	1.2101e-11	-0.782912	2.2724e-05
6_32575674	rs9271068	ENSG00000232629.4	HLA-DQB2	-155637	1.84456e-06	0.723411	2.24043e-05
6_32575674	rs9271068	ENSG00000196126.6	HLA-DRB1	18049	2.77651e-08	-0.506301	1.88426e-05
6_32575674	rs9271068	ENSG00000237541.3	HLA-DQA2	-133445	2.20062e-08	0.807455	1.90305e-05
6_32575674	rs9271068	ENSG00000179344.12	HLA-DQB1	-60486	3.31704e-06	-0.655395	2.0862e-05
6_32575674	rs9271068	ENSG00000229391.3	HLA-DRB6	47875	2.62135e-08	0.637361	2.20038e-05
6_32575674	rs9271068	ENSG00000198502.5	HLA-DRB5	77610	2.88917e-10	-0.773987	2.2724e-05
6_32575674	rs9271068	ENSG00000237541.3	HLA-DQA1	-133445	2.20062e-08	0.807455	1.90305e-05
6_32575701	rs9271070	ENSG00000237541.3	HLA-DQA2	-133418	2.06802e-06	0.706682	1.90305e-05
6_32575701	rs9271070	ENSG00000198502.5	HLA-DRB5	77637	1.30868e-09	-0.756011	2.2724e-05
6_32575701	rs9271070	ENSG00000229391.3	HLA-DRB6	47902	1.2908e-07	0.614219	2.20038e-05
6_32575701	rs9271070	ENSG00000237541.3	HLA-DQA1	-133418	2.06802e-06	0.706682	1.90305e-05
6_32575701	rs9271070	ENSG00000196126.6	HLA-DRB1	18076	1.02401e-07	-0.491959	1.88426e-05
6_32575749	rs9271072	ENSG00000223534.1	HLA-DQB1-AS1	-52383	1.03031e-05	-0.58523	2.41425e-05
6_32575749	rs9271072	ENSG00000179344.12	HLA-DQB1	-60411	1.98806e-06	-0.646781	2.0862e-05
6_32575749	rs9271072	ENSG00000229391.3	HLA-DRB6	47950	5.49531e-09	0.641068	2.20038e-05
6_32575749	rs9271072	ENSG00000232629.4	HLA-DQB2	-155562	4.43063e-06	0.676892	2.24043e-05
6_32575749	rs9271072	ENSG00000198502.5	HLA-DRB5	77685	3.83248e-11	-0.777188	2.2724e-05
6_32575749	rs9271072	ENSG00000237541.3	HLA-DQA2	-133370	8.091e-09	0.801115	1.90305e-05
6_32575749	rs9271072	ENSG00000237541.3	HLA-DQA1	-133370	8.091e-09	0.801115	1.90305e-05
6_32575749	rs9271072	ENSG00000196126.6	HLA-DRB1	18124	1.04731e-08	-0.50222	1.88426e-05
6_32575803	rs9271073	ENSG00000232629.4	HLA-DQB2	-155508	5.38127e-06	0.677923	2.24043e-05
6_32575803	rs9271073	ENSG00000179344.12	HLA-DQB1	-60357	4.99251e-06	-0.629942	2.0862e-05
6_32575803	rs9271073	ENSG00000237541.3	HLA-DQA2	-133316	3.84012e-08	0.777389	1.90305e-05
6_32575803	rs9271073	ENSG00000237541.3	HLA-DQA1	-133316	3.84012e-08	0.777389	1.90305e-05
6_32575803	rs9271073	ENSG00000198502.5	HLA-DRB5	77739	2.50925e-11	-0.790202	2.2724e-05
6_32575803	rs9271073	ENSG00000196126.6	HLA-DRB1	18178	2.42987e-08	-0.496348	1.88426e-05
6_32575803	rs9271073	ENSG00000229391.3	HLA-DRB6	48004	1.14389e-08	0.635864	2.20038e-05
6_32575803	rs9271073	ENSG00000223534.1	HLA-DQB1-AS1	-52329	1.74795e-05	-0.576863	2.41425e-05
6_32575849	rs9271074	ENSG00000196126.6	HLA-DRB1	18224	2.51344e-08	-0.492755	1.88426e-05
6_32575849	rs9271074	ENSG00000223534.1	HLA-DQB1-AS1	-52283	1.51752e-05	-0.576928	2.41425e-05
6_32575849	rs9271074	ENSG00000179344.12	HLA-DQB1	-60311	2.54018e-06	-0.642782	2.0862e-05
6_32575849	rs9271074	ENSG00000229391.3	HLA-DRB6	48050	7.55726e-09	0.638187	2.20038e-05
6_32575849	rs9271074	ENSG00000237541.3	HLA-DQA2	-133270	1.47911e-08	0.791753	1.90305e-05
6_32575849	rs9271074	ENSG00000198502.5	HLA-DRB5	77785	1.99872e-11	-0.788159	2.2724e-05
6_32575849	rs9271074	ENSG00000237541.3	HLA-DQA1	-133270	1.47911e-08	0.791753	1.90305e-05
6_32575849	rs9271074	ENSG00000232629.4	HLA-DQB2	-155462	8.33635e-06	0.661375	2.24043e-05
6_32575852	rs9271075	ENSG00000179344.12	HLA-DQB1	-60308	1.98806e-06	-0.646781	2.0862e-05
6_32575852	rs9271075	ENSG00000223534.1	HLA-DQB1-AS1	-52280	1.03031e-05	-0.58523	2.41425e-05
6_32575852	rs9271075	ENSG00000196126.6	HLA-DRB1	18227	1.04731e-08	-0.50222	1.88426e-05
6_32575852	rs9271075	ENSG00000198502.5	HLA-DRB5	77788	3.83248e-11	-0.777188	2.2724e-05
6_32575852	rs9271075	ENSG00000237541.3	HLA-DQA1	-133267	8.091e-09	0.801115	1.90305e-05
6_32575852	rs9271075	ENSG00000232629.4	HLA-DQB2	-155459	4.43063e-06	0.676892	2.24043e-05
6_32575852	rs9271075	ENSG00000237541.3	HLA-DQA2	-133267	8.091e-09	0.801115	1.90305e-05
6_32575852	rs9271075	ENSG00000229391.3	HLA-DRB6	48053	5.49531e-09	0.641068	2.20038e-05
6_32575873	rs9271076	ENSG00000223534.1	HLA-DQB1-AS1	-52259	1.03031e-05	-0.58523	2.41425e-05
6_32575873	rs9271076	ENSG00000237541.3	HLA-DQA2	-133246	8.091e-09	0.801115	1.90305e-05
6_32575873	rs9271076	ENSG00000196126.6	HLA-DRB1	18248	1.04731e-08	-0.50222	1.88426e-05
6_32575873	rs9271076	ENSG00000198502.5	HLA-DRB5	77809	3.83248e-11	-0.777188	2.2724e-05
6_32575873	rs9271076	ENSG00000229391.3	HLA-DRB6	48074	5.49531e-09	0.641068	2.20038e-05
6_32575873	rs9271076	ENSG00000179344.12	HLA-DQB1	-60287	1.98806e-06	-0.646781	2.0862e-05
6_32575873	rs9271076	ENSG00000237541.3	HLA-DQA1	-133246	8.091e-09	0.801115	1.90305e-05
6_32575873	rs9271076	ENSG00000232629.4	HLA-DQB2	-155438	4.43063e-06	0.676892	2.24043e-05
6_32575925	rs9271077	ENSG00000237541.3	HLA-DQA2	-133194	8.091e-09	0.801115	1.90305e-05
6_32575925	rs9271077	ENSG00000229391.3	HLA-DRB6	48126	5.49531e-09	0.641068	2.20038e-05
6_32575925	rs9271077	ENSG00000223534.1	HLA-DQB1-AS1	-52207	1.03031e-05	-0.58523	2.41425e-05
6_32575925	rs9271077	ENSG00000237541.3	HLA-DQA1	-133194	8.091e-09	0.801115	1.90305e-05
6_32575925	rs9271077	ENSG00000196126.6	HLA-DRB1	18300	1.04731e-08	-0.50222	1.88426e-05
6_32575925	rs9271077	ENSG00000198502.5	HLA-DRB5	77861	3.83248e-11	-0.777188	2.2724e-05
6_32575925	rs9271077	ENSG00000232629.4	HLA-DQB2	-155386	4.43063e-06	0.676892	2.24043e-05
6_32575925	rs9271077	ENSG00000179344.12	HLA-DQB1	-60235	1.98806e-06	-0.646781	2.0862e-05
6_32575930	rs9271078	ENSG00000198502.5	HLA-DRB5	77866	3.83248e-11	-0.777188	2.2724e-05
6_32575930	rs9271078	ENSG00000196126.6	HLA-DRB1	18305	1.04731e-08	-0.50222	1.88426e-05
6_32575930	rs9271078	ENSG00000232629.4	HLA-DQB2	-155381	4.43063e-06	0.676892	2.24043e-05
6_32575930	rs9271078	ENSG00000223534.1	HLA-DQB1-AS1	-52202	1.03031e-05	-0.58523	2.41425e-05
6_32575930	rs9271078	ENSG00000237541.3	HLA-DQA2	-133189	8.091e-09	0.801115	1.90305e-05
6_32575930	rs9271078	ENSG00000229391.3	HLA-DRB6	48131	5.49531e-09	0.641068	2.20038e-05
6_32575930	rs9271078	ENSG00000179344.12	HLA-DQB1	-60230	1.98806e-06	-0.646781	2.0862e-05
6_32575930	rs9271078	ENSG00000237541.3	HLA-DQA1	-133189	8.091e-09	0.801115	1.90305e-05
6_32576052	rs9271079	ENSG00000198502.5	HLA-DRB5	77988	3.83248e-11	-0.777188	2.2724e-05
6_32576052	rs9271079	ENSG00000229391.3	HLA-DRB6	48253	5.49531e-09	0.641068	2.20038e-05
6_32576052	rs9271079	ENSG00000179344.12	HLA-DQB1	-60108	1.98806e-06	-0.646781	2.0862e-05
6_32576052	rs9271079	ENSG00000232629.4	HLA-DQB2	-155259	4.43063e-06	0.676892	2.24043e-05
6_32576052	rs9271079	ENSG00000237541.3	HLA-DQA2	-133067	8.091e-09	0.801115	1.90305e-05
6_32576052	rs9271079	ENSG00000223534.1	HLA-DQB1-AS1	-52080	1.03031e-05	-0.58523	2.41425e-05
6_32576052	rs9271079	ENSG00000196126.6	HLA-DRB1	18427	1.04731e-08	-0.50222	1.88426e-05
6_32576052	rs9271079	ENSG00000237541.3	HLA-DQA1	-133067	8.091e-09	0.801115	1.90305e-05
6_32576083	rs9271081	ENSG00000196126.6	HLA-DRB1	18458	1.04731e-08	-0.50222	1.88426e-05
6_32576083	rs9271081	ENSG00000179344.12	HLA-DQB1	-60077	1.98806e-06	-0.646781	2.0862e-05
6_32576083	rs9271081	ENSG00000232629.4	HLA-DQB2	-155228	4.43063e-06	0.676892	2.24043e-05
6_32576083	rs9271081	ENSG00000198502.5	HLA-DRB5	78019	3.83248e-11	-0.777188	2.2724e-05
6_32576083	rs9271081	ENSG00000237541.3	HLA-DQA2	-133036	8.091e-09	0.801115	1.90305e-05
6_32576083	rs9271081	ENSG00000237541.3	HLA-DQA1	-133036	8.091e-09	0.801115	1.90305e-05
6_32576083	rs9271081	ENSG00000229391.3	HLA-DRB6	48284	5.49531e-09	0.641068	2.20038e-05
6_32576083	rs9271081	ENSG00000223534.1	HLA-DQB1-AS1	-52049	1.03031e-05	-0.58523	2.41425e-05
6_32576102	rs9271083	ENSG00000179344.12	HLA-DQB1	-60058	1.98806e-06	-0.646781	2.0862e-05
6_32576102	rs9271083	ENSG00000237541.3	HLA-DQA2	-133017	8.091e-09	0.801115	1.90305e-05
6_32576102	rs9271083	ENSG00000229391.3	HLA-DRB6	48303	5.49531e-09	0.641068	2.20038e-05
6_32576102	rs9271083	ENSG00000232629.4	HLA-DQB2	-155209	4.43063e-06	0.676892	2.24043e-05
6_32576102	rs9271083	ENSG00000223534.1	HLA-DQB1-AS1	-52030	1.03031e-05	-0.58523	2.41425e-05
6_32576102	rs9271083	ENSG00000198502.5	HLA-DRB5	78038	3.83248e-11	-0.777188	2.2724e-05
6_32576102	rs9271083	ENSG00000237541.3	HLA-DQA1	-133017	8.091e-09	0.801115	1.90305e-05
6_32576102	rs9271083	ENSG00000196126.6	HLA-DRB1	18477	1.04731e-08	-0.50222	1.88426e-05
6_32577220	rs9271144	ENSG00000223534.1	HLA-DQB1-AS1	-50912	1.03031e-05	-0.58523	2.41425e-05
6_32577220	rs9271144	ENSG00000237541.3	HLA-DQA2	-131899	8.091e-09	0.801115	1.90305e-05
6_32577220	rs9271144	ENSG00000198502.5	HLA-DRB5	79156	3.83248e-11	-0.777188	2.2724e-05
6_32577220	rs9271144	ENSG00000232629.4	HLA-DQB2	-154091	4.43063e-06	0.676892	2.24043e-05
6_32577220	rs9271144	ENSG00000196126.6	HLA-DRB1	19595	1.04731e-08	-0.50222	1.88426e-05
6_32577220	rs9271144	ENSG00000179344.12	HLA-DQB1	-58940	1.98806e-06	-0.646781	2.0862e-05
6_32577220	rs9271144	ENSG00000237541.3	HLA-DQA1	-131899	8.091e-09	0.801115	1.90305e-05
6_32577220	rs9271144	ENSG00000229391.3	HLA-DRB6	49421	5.49531e-09	0.641068	2.20038e-05
6_32577282	rs9271146	ENSG00000196126.6	HLA-DRB1	19657	2.16179e-08	-0.49791	1.88426e-05
6_32577282	rs9271146	ENSG00000179344.12	HLA-DQB1	-58878	2.19587e-06	-0.650554	2.0862e-05
6_32577282	rs9271146	ENSG00000237541.3	HLA-DQA2	-131837	1.44787e-08	0.797352	1.90305e-05
6_32577282	rs9271146	ENSG00000198502.5	HLA-DRB5	79218	7.03132e-10	-0.742979	2.2724e-05
6_32577282	rs9271146	ENSG00000229391.3	HLA-DRB6	49483	2.31242e-08	0.624772	2.20038e-05
6_32577282	rs9271146	ENSG00000232629.4	HLA-DQB2	-154029	3.0077e-06	0.693883	2.24043e-05
6_32577282	rs9271146	ENSG00000223534.1	HLA-DQB1-AS1	-50850	2.38002e-05	-0.568601	2.41425e-05
6_32577282	rs9271146	ENSG00000237541.3	HLA-DQA1	-131837	1.44787e-08	0.797352	1.90305e-05
6_32577455	rs9271149	ENSG00000237541.3	HLA-DQA2	-131664	8.091e-09	0.801115	1.90305e-05
6_32577455	rs9271149	ENSG00000229391.3	HLA-DRB6	49656	5.49531e-09	0.641068	2.20038e-05
6_32577455	rs9271149	ENSG00000223534.1	HLA-DQB1-AS1	-50677	1.03031e-05	-0.58523	2.41425e-05
6_32577455	rs9271149	ENSG00000196126.6	HLA-DRB1	19830	1.04731e-08	-0.50222	1.88426e-05
6_32577455	rs9271149	ENSG00000198502.5	HLA-DRB5	79391	3.83248e-11	-0.777188	2.2724e-05
6_32577455	rs9271149	ENSG00000179344.12	HLA-DQB1	-58705	1.98806e-06	-0.646781	2.0862e-05
6_32577455	rs9271149	ENSG00000232629.4	HLA-DQB2	-153856	4.43063e-06	0.676892	2.24043e-05
6_32577455	rs9271149	ENSG00000237541.3	HLA-DQA1	-131664	8.091e-09	0.801115	1.90305e-05
6_32577470	rs9271150	ENSG00000198502.5	HLA-DRB5	79406	3.83248e-11	-0.777188	2.2724e-05
6_32577470	rs9271150	ENSG00000232629.4	HLA-DQB2	-153841	4.43063e-06	0.676892	2.24043e-05
6_32577470	rs9271150	ENSG00000229391.3	HLA-DRB6	49671	5.49531e-09	0.641068	2.20038e-05
6_32577470	rs9271150	ENSG00000179344.12	HLA-DQB1	-58690	1.98806e-06	-0.646781	2.0862e-05
6_32577470	rs9271150	ENSG00000196126.6	HLA-DRB1	19845	1.04731e-08	-0.50222	1.88426e-05
6_32577470	rs9271150	ENSG00000237541.3	HLA-DQA1	-131649	8.091e-09	0.801115	1.90305e-05
6_32577470	rs9271150	ENSG00000237541.3	HLA-DQA2	-131649	8.091e-09	0.801115	1.90305e-05
6_32577470	rs9271150	ENSG00000223534.1	HLA-DQB1-AS1	-50662	1.03031e-05	-0.58523	2.41425e-05
6_32577474	rs9271151	ENSG00000223534.1	HLA-DQB1-AS1	-50658	1.03031e-05	-0.58523	2.41425e-05
6_32577474	rs9271151	ENSG00000232629.4	HLA-DQB2	-153837	4.43063e-06	0.676892	2.24043e-05
6_32577474	rs9271151	ENSG00000237541.3	HLA-DQA1	-131645	8.091e-09	0.801115	1.90305e-05
6_32577474	rs9271151	ENSG00000196126.6	HLA-DRB1	19849	1.04731e-08	-0.50222	1.88426e-05
6_32577474	rs9271151	ENSG00000198502.5	HLA-DRB5	79410	3.83248e-11	-0.777188	2.2724e-05
6_32577474	rs9271151	ENSG00000179344.12	HLA-DQB1	-58686	1.98806e-06	-0.646781	2.0862e-05
6_32577474	rs9271151	ENSG00000237541.3	HLA-DQA2	-131645	8.091e-09	0.801115	1.90305e-05
6_32577474	rs9271151	ENSG00000229391.3	HLA-DRB6	49675	5.49531e-09	0.641068	2.20038e-05
6_32577549	rs9271153	ENSG00000232629.4	HLA-DQB2	-153762	5.87803e-06	0.649522	2.24043e-05
6_32577549	rs9271153	ENSG00000179344.12	HLA-DQB1	-58611	8.71116e-06	-0.591814	2.0862e-05
6_32577549	rs9271153	ENSG00000237541.3	HLA-DQA2	-131570	2.13432e-09	0.801749	1.90305e-05
6_32577549	rs9271153	ENSG00000196126.6	HLA-DRB1	19924	1.39832e-08	-0.484031	1.88426e-05
6_32577549	rs9271153	ENSG00000237541.3	HLA-DQA1	-131570	2.13432e-09	0.801749	1.90305e-05
6_32577549	rs9271153	ENSG00000198502.5	HLA-DRB5	79485	4.0351e-10	-0.722366	2.2724e-05
6_32577549	rs9271153	ENSG00000229391.3	HLA-DRB6	49750	7.89059e-09	0.61697	2.20038e-05
6_32577590	rs9271156	ENSG00000179344.12	HLA-DQB1	-58570	1.1324e-06	-0.66552	2.0862e-05
6_32577590	rs9271156	ENSG00000232629.4	HLA-DQB2	-153721	4.39814e-06	0.682647	2.24043e-05
6_32577590	rs9271156	ENSG00000237541.3	HLA-DQA2	-131529	1.72695e-08	0.792751	1.90305e-05
6_32577590	rs9271156	ENSG00000223534.1	HLA-DQB1-AS1	-50542	5.40464e-06	-0.606371	2.41425e-05
6_32577590	rs9271156	ENSG00000198502.5	HLA-DRB5	79526	1.67519e-11	-0.794546	2.2724e-05
6_32577590	rs9271156	ENSG00000229391.3	HLA-DRB6	49791	5.73582e-09	0.645681	2.20038e-05
6_32577590	rs9271156	ENSG00000237541.3	HLA-DQA1	-131529	1.72695e-08	0.792751	1.90305e-05
6_32577590	rs9271156	ENSG00000196126.6	HLA-DRB1	19965	1.11939e-08	-0.505517	1.88426e-05
6_32577715	rs9271162	ENSG00000232629.4	HLA-DQB2	-153596	4.43063e-06	0.676892	2.24043e-05
6_32577715	rs9271162	ENSG00000198502.5	HLA-DRB5	79651	3.83248e-11	-0.777188	2.2724e-05
6_32577715	rs9271162	ENSG00000229391.3	HLA-DRB6	49916	5.49531e-09	0.641068	2.20038e-05
6_32577715	rs9271162	ENSG00000223534.1	HLA-DQB1-AS1	-50417	1.03031e-05	-0.58523	2.41425e-05
6_32577715	rs9271162	ENSG00000237541.3	HLA-DQA2	-131404	8.091e-09	0.801115	1.90305e-05
6_32577715	rs9271162	ENSG00000237541.3	HLA-DQA1	-131404	8.091e-09	0.801115	1.90305e-05
6_32577715	rs9271162	ENSG00000179344.12	HLA-DQB1	-58445	1.98806e-06	-0.646781	2.0862e-05
6_32577715	rs9271162	ENSG00000196126.6	HLA-DRB1	20090	1.04731e-08	-0.50222	1.88426e-05
6_32577733	rs9271163	ENSG00000198502.5	HLA-DRB5	79669	3.83248e-11	-0.777188	2.2724e-05
6_32577733	rs9271163	ENSG00000196126.6	HLA-DRB1	20108	1.04731e-08	-0.50222	1.88426e-05
6_32577733	rs9271163	ENSG00000229391.3	HLA-DRB6	49934	5.49531e-09	0.641068	2.20038e-05
6_32577733	rs9271163	ENSG00000223534.1	HLA-DQB1-AS1	-50399	1.03031e-05	-0.58523	2.41425e-05
6_32577733	rs9271163	ENSG00000179344.12	HLA-DQB1	-58427	1.98806e-06	-0.646781	2.0862e-05
6_32577733	rs9271163	ENSG00000237541.3	HLA-DQA1	-131386	8.091e-09	0.801115	1.90305e-05
6_32577733	rs9271163	ENSG00000232629.4	HLA-DQB2	-153578	4.43063e-06	0.676892	2.24043e-05
6_32577733	rs9271163	ENSG00000237541.3	HLA-DQA2	-131386	8.091e-09	0.801115	1.90305e-05
6_32577784	rs9271164	ENSG00000232629.4	HLA-DQB2	-153527	4.43063e-06	0.676892	2.24043e-05
6_32577784	rs9271164	ENSG00000229391.3	HLA-DRB6	49985	5.49531e-09	0.641068	2.20038e-05
6_32577784	rs9271164	ENSG00000179344.12	HLA-DQB1	-58376	1.98806e-06	-0.646781	2.0862e-05
6_32577784	rs9271164	ENSG00000237541.3	HLA-DQA1	-131335	8.091e-09	0.801115	1.90305e-05
6_32577784	rs9271164	ENSG00000196126.6	HLA-DRB1	20159	1.04731e-08	-0.50222	1.88426e-05
6_32577784	rs9271164	ENSG00000198502.5	HLA-DRB5	79720	3.83248e-11	-0.777188	2.2724e-05
6_32577784	rs9271164	ENSG00000237541.3	HLA-DQA2	-131335	8.091e-09	0.801115	1.90305e-05
6_32577784	rs9271164	ENSG00000223534.1	HLA-DQB1-AS1	-50348	1.03031e-05	-0.58523	2.41425e-05
6_32577785	rs9271165	ENSG00000196126.6	HLA-DRB1	20160	1.04731e-08	-0.50222	1.88426e-05
6_32577785	rs9271165	ENSG00000237541.3	HLA-DQA1	-131334	8.091e-09	0.801115	1.90305e-05
6_32577785	rs9271165	ENSG00000229391.3	HLA-DRB6	49986	5.49531e-09	0.641068	2.20038e-05
6_32577785	rs9271165	ENSG00000198502.5	HLA-DRB5	79721	3.83248e-11	-0.777188	2.2724e-05
6_32577785	rs9271165	ENSG00000179344.12	HLA-DQB1	-58375	1.98806e-06	-0.646781	2.0862e-05
6_32577785	rs9271165	ENSG00000223534.1	HLA-DQB1-AS1	-50347	1.03031e-05	-0.58523	2.41425e-05
6_32577785	rs9271165	ENSG00000237541.3	HLA-DQA2	-131334	8.091e-09	0.801115	1.90305e-05
6_32577785	rs9271165	ENSG00000232629.4	HLA-DQB2	-153526	4.43063e-06	0.676892	2.24043e-05
6_32577889	rs9271170	ENSG00000179344.12	HLA-DQB1	-58271	1.98806e-06	-0.646781	2.0862e-05
6_32577889	rs9271170	ENSG00000237541.3	HLA-DQA1	-131230	8.091e-09	0.801115	1.90305e-05
6_32577889	rs9271170	ENSG00000223534.1	HLA-DQB1-AS1	-50243	1.03031e-05	-0.58523	2.41425e-05
6_32577889	rs9271170	ENSG00000232629.4	HLA-DQB2	-153422	4.43063e-06	0.676892	2.24043e-05
6_32577889	rs9271170	ENSG00000229391.3	HLA-DRB6	50090	5.49531e-09	0.641068	2.20038e-05
6_32577889	rs9271170	ENSG00000196126.6	HLA-DRB1	20264	1.04731e-08	-0.50222	1.88426e-05
6_32577889	rs9271170	ENSG00000198502.5	HLA-DRB5	79825	3.83248e-11	-0.777188	2.2724e-05
6_32577889	rs9271170	ENSG00000237541.3	HLA-DQA2	-131230	8.091e-09	0.801115	1.90305e-05
6_32577907	rs9271171	ENSG00000196126.6	HLA-DRB1	20282	1.04731e-08	-0.50222	1.88426e-05
6_32577907	rs9271171	ENSG00000237541.3	HLA-DQA1	-131212	8.091e-09	0.801115	1.90305e-05
6_32577907	rs9271171	ENSG00000232629.4	HLA-DQB2	-153404	4.43063e-06	0.676892	2.24043e-05
6_32577907	rs9271171	ENSG00000179344.12	HLA-DQB1	-58253	1.98806e-06	-0.646781	2.0862e-05
6_32577907	rs9271171	ENSG00000223534.1	HLA-DQB1-AS1	-50225	1.03031e-05	-0.58523	2.41425e-05
6_32577907	rs9271171	ENSG00000229391.3	HLA-DRB6	50108	5.49531e-09	0.641068	2.20038e-05
6_32577907	rs9271171	ENSG00000237541.3	HLA-DQA2	-131212	8.091e-09	0.801115	1.90305e-05
6_32577907	rs9271171	ENSG00000198502.5	HLA-DRB5	79843	3.83248e-11	-0.777188	2.2724e-05
6_32577975	rs9271172	ENSG00000237541.3	HLA-DQA1	-131144	8.091e-09	0.801115	1.90305e-05
6_32577975	rs9271172	ENSG00000237541.3	HLA-DQA2	-131144	8.091e-09	0.801115	1.90305e-05
6_32577975	rs9271172	ENSG00000198502.5	HLA-DRB5	79911	3.83248e-11	-0.777188	2.2724e-05
6_32577975	rs9271172	ENSG00000196126.6	HLA-DRB1	20350	1.04731e-08	-0.50222	1.88426e-05
6_32577975	rs9271172	ENSG00000179344.12	HLA-DQB1	-58185	1.98806e-06	-0.646781	2.0862e-05
6_32577975	rs9271172	ENSG00000229391.3	HLA-DRB6	50176	5.49531e-09	0.641068	2.20038e-05
6_32577975	rs9271172	ENSG00000232629.4	HLA-DQB2	-153336	4.43063e-06	0.676892	2.24043e-05
6_32577975	rs9271172	ENSG00000223534.1	HLA-DQB1-AS1	-50157	1.03031e-05	-0.58523	2.41425e-05
6_32577981	rs9271173	ENSG00000223534.1	HLA-DQB1-AS1	-50151	8.77409e-06	-0.590799	2.41425e-05
6_32577981	rs9271173	ENSG00000237541.3	HLA-DQA1	-131138	3.74892e-09	0.81768	1.90305e-05
6_32577981	rs9271173	ENSG00000232629.4	HLA-DQB2	-153330	3.09586e-06	0.688251	2.24043e-05
6_32577981	rs9271173	ENSG00000179344.12	HLA-DQB1	-58179	1.58621e-06	-0.653808	2.0862e-05
6_32577981	rs9271173	ENSG00000198502.5	HLA-DRB5	79917	3.01916e-11	-0.782314	2.2724e-05
6_32577981	rs9271173	ENSG00000237541.3	HLA-DQA2	-131138	3.74892e-09	0.81768	1.90305e-05
6_32577981	rs9271173	ENSG00000229391.3	HLA-DRB6	50182	4.08906e-09	0.647078	2.20038e-05
6_32577981	rs9271173	ENSG00000196126.6	HLA-DRB1	20356	7.44158e-09	-0.507643	1.88426e-05
6_32578040	rs9271174	ENSG00000198502.5	HLA-DRB5	79976	3.83248e-11	-0.777188	2.2724e-05
6_32578040	rs9271174	ENSG00000237541.3	HLA-DQA1	-131079	8.091e-09	0.801115	1.90305e-05
6_32578040	rs9271174	ENSG00000179344.12	HLA-DQB1	-58120	1.98806e-06	-0.646781	2.0862e-05
6_32578040	rs9271174	ENSG00000196126.6	HLA-DRB1	20415	1.04731e-08	-0.50222	1.88426e-05
6_32578040	rs9271174	ENSG00000232629.4	HLA-DQB2	-153271	4.43063e-06	0.676892	2.24043e-05
6_32578040	rs9271174	ENSG00000223534.1	HLA-DQB1-AS1	-50092	1.03031e-05	-0.58523	2.41425e-05
6_32578040	rs9271174	ENSG00000237541.3	HLA-DQA2	-131079	8.091e-09	0.801115	1.90305e-05
6_32578040	rs9271174	ENSG00000229391.3	HLA-DRB6	50241	5.49531e-09	0.641068	2.20038e-05
6_32578127	rs9271176	ENSG00000196126.6	HLA-DRB1	20502	1.57286e-06	-0.405753	1.88426e-05
6_32578127	rs9271176	ENSG00000232629.4	HLA-DQB2	-153184	7.60889e-10	0.812725	2.24043e-05
6_32578127	rs9271176	ENSG00000223534.1	HLA-DQB1-AS1	-50005	7.53311e-06	-0.556216	2.41425e-05
6_32578127	rs9271176	ENSG00000198502.5	HLA-DRB5	80063	6.70913e-07	-0.576734	2.2724e-05
6_32578127	rs9271176	ENSG00000229391.3	HLA-DRB6	50328	6.06806e-08	0.565499	2.20038e-05
6_32578127	rs9271176	ENSG00000237541.3	HLA-DQA1	-130992	2.30754e-09	0.773177	1.90305e-05
6_32578127	rs9271176	ENSG00000237541.3	HLA-DQA2	-130992	2.30754e-09	0.773177	1.90305e-05
6_32578127	rs9271176	ENSG00000179344.12	HLA-DQB1	-58033	6.21218e-08	-0.677832	2.0862e-05
6_32578191	rs9271178	ENSG00000196126.6	HLA-DRB1	20566	1.04731e-08	-0.50222	1.88426e-05
6_32578191	rs9271178	ENSG00000229391.3	HLA-DRB6	50392	5.49531e-09	0.641068	2.20038e-05
6_32578191	rs9271178	ENSG00000232629.4	HLA-DQB2	-153120	4.43063e-06	0.676892	2.24043e-05
6_32578191	rs9271178	ENSG00000223534.1	HLA-DQB1-AS1	-49941	1.03031e-05	-0.58523	2.41425e-05
6_32578191	rs9271178	ENSG00000237541.3	HLA-DQA2	-130928	8.091e-09	0.801115	1.90305e-05
6_32578191	rs9271178	ENSG00000198502.5	HLA-DRB5	80127	3.83248e-11	-0.777188	2.2724e-05
6_32578191	rs9271178	ENSG00000179344.12	HLA-DQB1	-57969	1.98806e-06	-0.646781	2.0862e-05
6_32578191	rs9271178	ENSG00000237541.3	HLA-DQA1	-130928	8.091e-09	0.801115	1.90305e-05
6_32578196	rs9271179	ENSG00000237541.3	HLA-DQA1	-130923	8.091e-09	0.801115	1.90305e-05
6_32578196	rs9271179	ENSG00000198502.5	HLA-DRB5	80132	3.83248e-11	-0.777188	2.2724e-05
6_32578196	rs9271179	ENSG00000237541.3	HLA-DQA2	-130923	8.091e-09	0.801115	1.90305e-05
6_32578196	rs9271179	ENSG00000232629.4	HLA-DQB2	-153115	4.43063e-06	0.676892	2.24043e-05
6_32578196	rs9271179	ENSG00000229391.3	HLA-DRB6	50397	5.49531e-09	0.641068	2.20038e-05
6_32578196	rs9271179	ENSG00000223534.1	HLA-DQB1-AS1	-49936	1.03031e-05	-0.58523	2.41425e-05
6_32578196	rs9271179	ENSG00000179344.12	HLA-DQB1	-57964	1.98806e-06	-0.646781	2.0862e-05
6_32578196	rs9271179	ENSG00000196126.6	HLA-DRB1	20571	1.04731e-08	-0.50222	1.88426e-05
6_32578209	rs77212406	ENSG00000179344.12	HLA-DQB1	-57951	7.75497e-07	-0.682998	2.0862e-05
6_32578209	rs77212406	ENSG00000229391.3	HLA-DRB6	50410	9.08839e-10	0.681096	2.20038e-05
6_32578209	rs77212406	ENSG00000237541.3	HLA-DQA1	-130910	5.75351e-10	0.867039	1.90305e-05
6_32578209	rs77212406	ENSG00000196126.6	HLA-DRB1	20584	7.47298e-08	-0.4871	1.88426e-05
6_32578209	rs77212406	ENSG00000237541.3	HLA-DQA2	-130910	5.75351e-10	0.867039	1.90305e-05
6_32578209	rs77212406	ENSG00000198502.5	HLA-DRB5	80145	7.52879e-09	-0.713196	2.2724e-05
6_32578230	rs113229010	ENSG00000229391.3	HLA-DRB6	50431	4.74125e-09	0.629978	2.20038e-05
6_32578230	rs113229010	ENSG00000237541.3	HLA-DQA2	-130889	3.47717e-09	0.800152	1.90305e-05
6_32578230	rs113229010	ENSG00000223534.1	HLA-DQB1-AS1	-49902	5.68165e-06	-0.587801	2.41425e-05
6_32578230	rs113229010	ENSG00000196126.6	HLA-DRB1	20605	2.25429e-09	-0.509664	1.88426e-05
6_32578230	rs113229010	ENSG00000198502.5	HLA-DRB5	80166	3.37594e-10	-0.731368	2.2724e-05
6_32578230	rs113229010	ENSG00000232629.4	HLA-DQB2	-153081	1.37085e-06	0.693101	2.24043e-05
6_32578230	rs113229010	ENSG00000237541.3	HLA-DQA1	-130889	3.47717e-09	0.800152	1.90305e-05
6_32578230	rs113229010	ENSG00000179344.12	HLA-DQB1	-57930	1.63224e-06	-0.638035	2.0862e-05
6_32578297	rs112762698	ENSG00000179344.12	HLA-DQB1	-57863	2.37788e-06	-0.650929	2.0862e-05
6_32578297	rs112762698	ENSG00000237541.3	HLA-DQA2	-130822	1.16136e-08	0.804592	1.90305e-05
6_32578297	rs112762698	ENSG00000198502.5	HLA-DRB5	80233	2.63303e-11	-0.79249	2.2724e-05
6_32578297	rs112762698	ENSG00000232629.4	HLA-DQB2	-153014	9.21392e-06	0.665211	2.24043e-05
6_32578297	rs112762698	ENSG00000237541.3	HLA-DQA1	-130822	1.16136e-08	0.804592	1.90305e-05
6_32578297	rs112762698	ENSG00000223534.1	HLA-DQB1-AS1	-49835	1.04053e-05	-0.592694	2.41425e-05
6_32578297	rs112762698	ENSG00000196126.6	HLA-DRB1	20672	1.00656e-08	-0.509338	1.88426e-05
6_32578297	rs112762698	ENSG00000229391.3	HLA-DRB6	50498	8.62309e-09	0.642623	2.20038e-05
6_32578357	rs111511242	ENSG00000232629.4	HLA-DQB2	-152954	4.43063e-06	0.676892	2.24043e-05
6_32578357	rs111511242	ENSG00000198502.5	HLA-DRB5	80293	3.83248e-11	-0.777188	2.2724e-05
6_32578357	rs111511242	ENSG00000223534.1	HLA-DQB1-AS1	-49775	1.03031e-05	-0.58523	2.41425e-05
6_32578357	rs111511242	ENSG00000196126.6	HLA-DRB1	20732	1.04731e-08	-0.50222	1.88426e-05
6_32578357	rs111511242	ENSG00000237541.3	HLA-DQA2	-130762	8.091e-09	0.801115	1.90305e-05
6_32578357	rs111511242	ENSG00000179344.12	HLA-DQB1	-57803	1.98806e-06	-0.646781	2.0862e-05
6_32578357	rs111511242	ENSG00000237541.3	HLA-DQA1	-130762	8.091e-09	0.801115	1.90305e-05
6_32578357	rs111511242	ENSG00000229391.3	HLA-DRB6	50558	5.49531e-09	0.641068	2.20038e-05
6_32578530	rs111418223	ENSG00000237541.3	HLA-DQA1	-130589	1.24543e-08	0.798041	1.90305e-05
6_32578530	rs111418223	ENSG00000223534.1	HLA-DQB1-AS1	-49602	6.81625e-06	-0.599656	2.41425e-05
6_32578530	rs111418223	ENSG00000229391.3	HLA-DRB6	50731	8.95376e-09	0.63791	2.20038e-05
6_32578530	rs111418223	ENSG00000179344.12	HLA-DQB1	-57630	2.45979e-06	-0.645913	2.0862e-05
6_32578530	rs111418223	ENSG00000196126.6	HLA-DRB1	20905	2.12734e-08	-0.496684	1.88426e-05
6_32578530	rs111418223	ENSG00000198502.5	HLA-DRB5	80466	3.0676e-11	-0.785359	2.2724e-05
6_32578530	rs111418223	ENSG00000232629.4	HLA-DQB2	-152781	6.68793e-06	0.670004	2.24043e-05
6_32578530	rs111418223	ENSG00000237541.3	HLA-DQA2	-130589	1.24543e-08	0.798041	1.90305e-05
6_32578566	rs113389919	ENSG00000237541.3	HLA-DQA2	-130553	8.091e-09	0.801115	1.90305e-05
6_32578566	rs113389919	ENSG00000179344.12	HLA-DQB1	-57594	1.98806e-06	-0.646781	2.0862e-05
6_32578566	rs113389919	ENSG00000196126.6	HLA-DRB1	20941	1.04731e-08	-0.50222	1.88426e-05
6_32578566	rs113389919	ENSG00000232629.4	HLA-DQB2	-152745	4.43063e-06	0.676892	2.24043e-05
6_32578566	rs113389919	ENSG00000198502.5	HLA-DRB5	80502	3.83248e-11	-0.777188	2.2724e-05
6_32578566	rs113389919	ENSG00000229391.3	HLA-DRB6	50767	5.49531e-09	0.641068	2.20038e-05
6_32578566	rs113389919	ENSG00000223534.1	HLA-DQB1-AS1	-49566	1.03031e-05	-0.58523	2.41425e-05
6_32578566	rs113389919	ENSG00000237541.3	HLA-DQA1	-130553	8.091e-09	0.801115	1.90305e-05
6_32578612	rs111936136	ENSG00000179344.12	HLA-DQB1	-57548	1.98806e-06	-0.646781	2.0862e-05
6_32578612	rs111936136	ENSG00000223534.1	HLA-DQB1-AS1	-49520	1.03031e-05	-0.58523	2.41425e-05
6_32578612	rs111936136	ENSG00000237541.3	HLA-DQA2	-130507	8.091e-09	0.801115	1.90305e-05
6_32578612	rs111936136	ENSG00000237541.3	HLA-DQA1	-130507	8.091e-09	0.801115	1.90305e-05
6_32578612	rs111936136	ENSG00000229391.3	HLA-DRB6	50813	5.49531e-09	0.641068	2.20038e-05
6_32578612	rs111936136	ENSG00000196126.6	HLA-DRB1	20987	1.04731e-08	-0.50222	1.88426e-05
6_32578612	rs111936136	ENSG00000198502.5	HLA-DRB5	80548	3.83248e-11	-0.777188	2.2724e-05
6_32578612	rs111936136	ENSG00000232629.4	HLA-DQB2	-152699	4.43063e-06	0.676892	2.24043e-05
6_32578673	rs113596745	ENSG00000223534.1	HLA-DQB1-AS1	-49459	1.03031e-05	-0.58523	2.41425e-05
6_32578673	rs113596745	ENSG00000196126.6	HLA-DRB1	21048	1.04731e-08	-0.50222	1.88426e-05
6_32578673	rs113596745	ENSG00000229391.3	HLA-DRB6	50874	5.49531e-09	0.641068	2.20038e-05
6_32578673	rs113596745	ENSG00000198502.5	HLA-DRB5	80609	3.83248e-11	-0.777188	2.2724e-05
6_32578673	rs113596745	ENSG00000232629.4	HLA-DQB2	-152638	4.43063e-06	0.676892	2.24043e-05
6_32578673	rs113596745	ENSG00000237541.3	HLA-DQA1	-130446	8.091e-09	0.801115	1.90305e-05
6_32578673	rs113596745	ENSG00000179344.12	HLA-DQB1	-57487	1.98806e-06	-0.646781	2.0862e-05
6_32578673	rs113596745	ENSG00000237541.3	HLA-DQA2	-130446	8.091e-09	0.801115	1.90305e-05
6_32578726	rs111608017	ENSG00000223534.1	HLA-DQB1-AS1	-49406	1.51752e-05	-0.576928	2.41425e-05
6_32578726	rs111608017	ENSG00000237541.3	HLA-DQA2	-130393	1.47911e-08	0.791753	1.90305e-05
6_32578726	rs111608017	ENSG00000237541.3	HLA-DQA1	-130393	1.47911e-08	0.791753	1.90305e-05
6_32578726	rs111608017	ENSG00000198502.5	HLA-DRB5	80662	1.99872e-11	-0.788159	2.2724e-05
6_32578726	rs111608017	ENSG00000179344.12	HLA-DQB1	-57434	2.54018e-06	-0.642782	2.0862e-05
6_32578726	rs111608017	ENSG00000229391.3	HLA-DRB6	50927	7.55726e-09	0.638187	2.20038e-05
6_32578726	rs111608017	ENSG00000232629.4	HLA-DQB2	-152585	8.33635e-06	0.661375	2.24043e-05
6_32578726	rs111608017	ENSG00000196126.6	HLA-DRB1	21101	2.51344e-08	-0.492755	1.88426e-05
6_32578735	rs112722721	ENSG00000237541.3	HLA-DQA1	-130384	8.091e-09	0.801115	1.90305e-05
6_32578735	rs112722721	ENSG00000237541.3	HLA-DQA2	-130384	8.091e-09	0.801115	1.90305e-05
6_32578735	rs112722721	ENSG00000198502.5	HLA-DRB5	80671	3.83248e-11	-0.777188	2.2724e-05
6_32578735	rs112722721	ENSG00000196126.6	HLA-DRB1	21110	1.04731e-08	-0.50222	1.88426e-05
6_32578735	rs112722721	ENSG00000232629.4	HLA-DQB2	-152576	4.43063e-06	0.676892	2.24043e-05
6_32578735	rs112722721	ENSG00000223534.1	HLA-DQB1-AS1	-49397	1.03031e-05	-0.58523	2.41425e-05
6_32578735	rs112722721	ENSG00000229391.3	HLA-DRB6	50936	5.49531e-09	0.641068	2.20038e-05
6_32578735	rs112722721	ENSG00000179344.12	HLA-DQB1	-57425	1.98806e-06	-0.646781	2.0862e-05
6_32578756	rs112795139	ENSG00000232629.4	HLA-DQB2	-152555	4.43063e-06	0.676892	2.24043e-05
6_32578756	rs112795139	ENSG00000198502.5	HLA-DRB5	80692	3.83248e-11	-0.777188	2.2724e-05
6_32578756	rs112795139	ENSG00000196126.6	HLA-DRB1	21131	1.04731e-08	-0.50222	1.88426e-05
6_32578756	rs112795139	ENSG00000237541.3	HLA-DQA1	-130363	8.091e-09	0.801115	1.90305e-05
6_32578756	rs112795139	ENSG00000179344.12	HLA-DQB1	-57404	1.98806e-06	-0.646781	2.0862e-05
6_32578756	rs112795139	ENSG00000223534.1	HLA-DQB1-AS1	-49376	1.03031e-05	-0.58523	2.41425e-05
6_32578756	rs112795139	ENSG00000229391.3	HLA-DRB6	50957	5.49531e-09	0.641068	2.20038e-05
6_32578756	rs112795139	ENSG00000237541.3	HLA-DQA2	-130363	8.091e-09	0.801115	1.90305e-05
6_32578818	rs112578072	ENSG00000179344.12	HLA-DQB1	-57342	1.98806e-06	-0.646781	2.0862e-05
6_32578818	rs112578072	ENSG00000223534.1	HLA-DQB1-AS1	-49314	1.03031e-05	-0.58523	2.41425e-05
6_32578818	rs112578072	ENSG00000232629.4	HLA-DQB2	-152493	4.43063e-06	0.676892	2.24043e-05
6_32578818	rs112578072	ENSG00000229391.3	HLA-DRB6	51019	5.49531e-09	0.641068	2.20038e-05
6_32578818	rs112578072	ENSG00000237541.3	HLA-DQA1	-130301	8.091e-09	0.801115	1.90305e-05
6_32578818	rs112578072	ENSG00000196126.6	HLA-DRB1	21193	1.04731e-08	-0.50222	1.88426e-05
6_32578818	rs112578072	ENSG00000198502.5	HLA-DRB5	80754	3.83248e-11	-0.777188	2.2724e-05
6_32578818	rs112578072	ENSG00000237541.3	HLA-DQA2	-130301	8.091e-09	0.801115	1.90305e-05
6_32578837	rs112774109	ENSG00000237541.3	HLA-DQA1	-130282	8.091e-09	0.801115	1.90305e-05
6_32578837	rs112774109	ENSG00000198502.5	HLA-DRB5	80773	3.83248e-11	-0.777188	2.2724e-05
6_32578837	rs112774109	ENSG00000223534.1	HLA-DQB1-AS1	-49295	1.03031e-05	-0.58523	2.41425e-05
6_32578837	rs112774109	ENSG00000232629.4	HLA-DQB2	-152474	4.43063e-06	0.676892	2.24043e-05
6_32578837	rs112774109	ENSG00000196126.6	HLA-DRB1	21212	1.04731e-08	-0.50222	1.88426e-05
6_32578837	rs112774109	ENSG00000237541.3	HLA-DQA2	-130282	8.091e-09	0.801115	1.90305e-05
6_32578837	rs112774109	ENSG00000229391.3	HLA-DRB6	51038	5.49531e-09	0.641068	2.20038e-05
6_32578837	rs112774109	ENSG00000179344.12	HLA-DQB1	-57323	1.98806e-06	-0.646781	2.0862e-05
6_32578941	rs9271205	ENSG00000237541.3	HLA-DQA2	-130178	8.091e-09	0.801115	1.90305e-05
6_32578941	rs9271205	ENSG00000232629.4	HLA-DQB2	-152370	4.43063e-06	0.676892	2.24043e-05
6_32578941	rs9271205	ENSG00000237541.3	HLA-DQA1	-130178	8.091e-09	0.801115	1.90305e-05
6_32578941	rs9271205	ENSG00000179344.12	HLA-DQB1	-57219	1.98806e-06	-0.646781	2.0862e-05
6_32578941	rs9271205	ENSG00000198502.5	HLA-DRB5	80877	3.83248e-11	-0.777188	2.2724e-05
6_32578941	rs9271205	ENSG00000196126.6	HLA-DRB1	21316	1.04731e-08	-0.50222	1.88426e-05
6_32578941	rs9271205	ENSG00000223534.1	HLA-DQB1-AS1	-49191	1.03031e-05	-0.58523	2.41425e-05
6_32578941	rs9271205	ENSG00000229391.3	HLA-DRB6	51142	5.49531e-09	0.641068	2.20038e-05
6_32579211	rs9271213	ENSG00000237541.3	HLA-DQA2	-129908	4.05988e-09	0.815785	1.90305e-05
6_32579211	rs9271213	ENSG00000179344.12	HLA-DQB1	-56949	5.25516e-06	-0.623988	2.0862e-05
[truncated: 18,852 more rows]

## Sheet: S3 GTEX Cognitive
SNP_id	SNP	gene_id	symbol	tss_distance	pval_nominal	slope	pval_nominal_threshold
12_56427808	rs1702877	ENSG00000197728.5	RPS26	-7829	2.54924e-15	0.947088	9.59851e-06
12_56427808	rs1702877	ENSG00000139531.8	SUOX	36844	5.02362e-06	-0.493905	9.57271e-06
16_28825605	rs2008514	ENSG00000178952.4	TUFM	-32124	4.00119e-07	0.299421	1.45149e-05
16_28825605	rs2008514	ENSG00000197165.6	SULT1A2	217175	9.00763e-07	0.784805	9.66277e-06
16_28825605	rs2008514	ENSG00000251417.1	NA	11508	3.19183e-07	-0.760632	8.25429e-06
16_28865042	rs62037363	ENSG00000178952.4	TUFM	7313	9.6471e-08	0.314294	1.45149e-05
16_28865042	rs62037363	ENSG00000197165.6	SULT1A2	256612	5.84282e-07	0.801803	9.66277e-06
16_28865042	rs62037363	ENSG00000251417.1	NA	50945	2.41533e-07	-0.772671	8.25429e-06
17_34951204	rs2285640	ENSG00000108272.9	NA	2976	2.31602e-06	-0.522147	7.92717e-06
17_44025888	rs242559	ENSG00000262539.1	NA	-312084	1.17809e-11	-0.939474	1.78114e-05
17_44025888	rs242559	ENSG00000263503.1	NA	346182	1.67185e-12	-0.939952	1.80895e-05
17_44025888	rs242559	ENSG00000264070.1	NA	362651	2.29841e-08	-0.68379	2.10286e-05
17_44025888	rs242559	ENSG00000185829.11	ARL17A	-631200	1.00245e-05	-0.718553	1.73303e-05
17_44025888	rs242559	ENSG00000238083.3	LRRC37A2	-562989	8.6476e-13	-0.968533	1.75893e-05
17_44025888	rs242559	ENSG00000214401.4	LOC107984142	-245054	6.42185e-10	-0.761931	1.73633e-05
17_44025888	rs242559	ENSG00000261575.2	NA	-318515	3.45448e-07	-0.737217	1.61602e-05
17_44025888	rs242559	ENSG00000214401.4	KANSL1-AS1	-245054	6.42185e-10	-0.761931	1.73633e-05
17_44025888	rs242559	ENSG00000204650.9	LINC02210	328194	3.05694e-14	-0.833128	1.73721e-05
17_44025888	rs242559	ENSG00000214425.2	NA	398187	2.94651e-20	1.12347	1.65531e-05
17_44025888	rs242559	ENSG00000176681.10	LRRC37A	-344211	8.73534e-06	-0.733815	1.56346e-05
17_44025888	rs242559	ENSG00000262500.1	NA	-295084	3.48403e-09	-0.845348	1.75538e-05
17_44819595	rs17698176	ENSG00000228696.4	ARL17B	380465	1.68507e-06	1.10302	1.63408e-05
17_44819595	rs17698176	ENSG00000228696.4	ARL17A	380465	1.68507e-06	1.10302	1.63408e-05
17_44819595	rs17698176	ENSG00000228696.4	LOC100996709	380465	1.68507e-06	1.10302	1.63408e-05
17_44819595	rs17698176	ENSG00000260075.1	NA	369374	2.2071e-11	1.37667	1.3455e-05
18_13104251	rs1787003	ENSG00000101639.14	CEP192	112890	2.25082e-21	-0.790572	6.54279e-06
1_98498441	rs11804556	ENSG00000225206.4	MIR137HG	-16978	2.07303e-06	0.710853	7.86801e-06
20_34219990	rs78084033	ENSG00000214078.7	CPNE1	-32691	8.45335e-11	-0.794335	1.62173e-05
20_34427192	rs2425161	ENSG00000214078.7	CPNE1	174511	2.47832e-08	-0.639038	1.62173e-05
22_31304201	rs5753383	ENSG00000237977.1	NA	5995	4.20737e-08	-0.654437	1.34134e-05
22_38138379	rs4396807	ENSG00000100106.15	TRIOBP	45368	1.30996e-06	-0.306394	5.16258e-06
22_42541349	rs5758605	ENSG00000100197.16	LOC107987478	14441	2.27779e-07	-0.5733	1.15064e-05
22_42541349	rs5758605	ENSG00000100197.16	LOC107987479	14441	2.27779e-07	-0.5733	1.15064e-05
22_42541349	rs5758605	ENSG00000100197.16	CYP2D6	14441	2.27779e-07	-0.5733	1.15064e-05
2_44116836	rs2955280	ENSG00000138095.14	LRPPRC	-106308	8.51397e-06	0.329891	9.08723e-06
6_26529890	rs35433030	ENSG00000186470.9	BTN3A2	164503	8.26947e-08	-0.90522	2.01761e-05
6_26569135	rs36162392	ENSG00000186470.9	BTN3A2	203748	6.16101e-08	-0.912227	2.01761e-05
10_101912194	rs1408579	ENSG00000095485.12	CWF19L1	-115243	1.4148e-15	0.672872	1.68233e-05
11_47606483	rs11605348	ENSG00000109919.5	MTCH2	-57692	3.01419e-05	0.297671	5.41663e-05
11_95547927	rs2508713	ENSG00000256885.1	NA	-9409	4.90918e-10	0.709833	1.47706e-05
12_56427808	rs1702877	ENSG00000197728.5	RPS26	-7829	7.08862e-18	0.899565	2.19312e-05
12_58292707	rs1962047	ENSG00000166896.3	ATP23	-42617	9.05538e-11	-0.57104	2.28803e-05
15_40722781	rs11634187	ENSG00000140323.4	DISP2	72345	1.81757e-07	0.360697	2.19227e-05
15_82521770	rs8025964	ENSG00000259387.2	NA	-366454	2.63232e-08	-0.730895	3.14227e-05
15_82521770	rs8025964	ENSG00000259785.1	NA	-69121	9.34158e-07	0.59901	2.65387e-05
16_28825605	rs2008514	ENSG00000197165.6	SULT1A2	217175	1.52841e-07	0.664373	1.84684e-05
16_28825605	rs2008514	ENSG00000233232.2	NA	343737	2.7961e-06	-0.580268	1.85698e-05
16_28865042	rs62037363	ENSG00000197165.6	SULT1A2	256612	1.28199e-06	0.652537	1.84684e-05
16_53508802	rs72801843	ENSG00000103479.10	RBL2	40913	3.10359e-06	-0.291812	1.32509e-05
17_34951204	rs2285640	ENSG00000108272.9	NA	2976	2.94874e-06	-0.390955	1.41279e-05
17_44025888	rs242559	ENSG00000262500.1	NA	-295084	8.37044e-15	-1.05485	3.01645e-05
17_44025888	rs242559	ENSG00000262539.1	NA	-312084	1.66026e-16	-1.057	3.20557e-05
17_44025888	rs242559	ENSG00000214425.2	NA	398187	8.96867e-24	1.15432	3.15101e-05
17_44025888	rs242559	ENSG00000204650.9	LINC02210	328194	5.17733e-15	-0.676088	3.89526e-05
17_44025888	rs242559	ENSG00000214401.4	KANSL1-AS1	-245054	3.04585e-15	-0.897511	2.89562e-05
17_44025888	rs242559	ENSG00000263503.1	NA	346182	1.62041e-15	-1.04885	3.21376e-05
17_44025888	rs242559	ENSG00000214401.4	LOC107984142	-245054	3.04585e-15	-0.897511	2.89562e-05
17_44025888	rs242559	ENSG00000261575.2	NA	-318515	1.28121e-09	-0.762743	3.10682e-05
17_44025888	rs242559	ENSG00000238083.3	LRRC37A2	-562989	1.22336e-18	-1.13789	3.16621e-05
17_44025888	rs242559	ENSG00000264070.1	NA	362651	2.94138e-11	-0.937314	3.45088e-05
17_44025888	rs242559	ENSG00000185829.11	ARL17A	-631200	2.36385e-10	-0.883963	2.97058e-05
17_44819595	rs17698176	ENSG00000228696.4	ARL17B	380465	6.8816e-11	1.17281	3.08492e-05
17_44819595	rs17698176	ENSG00000176681.10	LRRC37A	449496	2.63315e-08	1.02057	3.00518e-05
17_44819595	rs17698176	ENSG00000228696.4	ARL17A	380465	6.8816e-11	1.17281	3.08492e-05
17_44819595	rs17698176	ENSG00000260075.1	NA	369374	8.02882e-24	1.47903	3.23592e-05
17_44819595	rs17698176	ENSG00000228696.4	LOC100996709	380465	6.8816e-11	1.17281	3.08492e-05
18_13104251	rs1787003	ENSG00000101639.14	CEP192	112890	3.51679e-25	-0.789619	1.37885e-05
1_22425642	rs10917152	ENSG00000218510.3	LINC00339	73961	2.2751e-08	0.892303	1.11909e-05
20_34219990	rs78084033	ENSG00000214078.7	CPNE1	-32691	3.14745e-13	-0.820805	3.41155e-05
20_34427192	rs2425161	ENSG00000126001.11	CEP250	384207	4.24309e-06	-0.510673	4.36526e-05
20_34427192	rs2425161	ENSG00000214078.7	CPNE1	174511	1.05132e-06	-0.533252	3.41155e-05
22_31304201	rs5753383	ENSG00000237977.1	NA	5995	2.52599e-10	-0.671211	2.58723e-05
22_42541349	rs5758605	ENSG00000183066.10	WBP2NL	146620	6.02247e-07	0.583821	2.58645e-05
22_42541349	rs5758605	ENSG00000100197.16	LOC107987479	14441	8.55873e-09	-0.710327	2.85501e-05
22_42541349	rs5758605	ENSG00000100197.16	LOC107987478	14441	8.55873e-09	-0.710327	2.85501e-05
22_42541349	rs5758605	ENSG00000100197.16	CYP2D6	14441	8.55873e-09	-0.710327	2.85501e-05
22_42541349	rs5758605	ENSG00000198951.7	NAGA	74503	2.74392e-05	0.288396	2.88064e-05
2_100796850	rs7583067	ENSG00000144218.14	AFF3	37649	2.71273e-10	0.336349	2.21524e-05
2_44116836	rs2955280	ENSG00000138095.14	LRPPRC	-106308	8.72196e-06	0.180322	1.58152e-05
3_49772708	rs7618519	ENSG00000004534.10	RBM6	-204732	2.64252e-07	0.321455	6.39603e-05
5_140025484	rs778591	ENSG00000146007.6	ZMAT2	-54435	1.46888e-06	0.192873	2.60958e-05
5_140025484	rs778591	ENSG00000250120.2	PCDHA10	-210111	1.17609e-06	0.512596	2.56808e-05
6_13775907	rs6459098	ENSG00000050393.7	MCUR1	-38893	6.1877e-09	-0.390937	1.45941e-05
6_26529890	rs35433030	ENSG00000186470.9	BTN3A2	164503	3.62113e-06	-0.921614	3.79301e-05
6_26569135	rs36162392	ENSG00000186470.9	BTN3A2	203748	3.91231e-06	-0.917658	3.79301e-05
10_101912194	rs1408579	ENSG00000095485.12	CWF19L1	-115243	1.52871e-18	0.720736	2.34204e-05
11_47606483	rs11605348	ENSG00000109919.5	MTCH2	-57692	7.68607e-06	0.303812	8.3672e-05
11_95547927	rs2508713	ENSG00000256885.1	NA	-9409	3.4147e-13	0.642526	1.91877e-05
12_56427808	rs1702877	ENSG00000197728.5	RPS26	-7829	2.69895e-26	0.923359	2.74281e-05
12_58292707	rs1962047	ENSG00000166896.3	ATP23	-42617	7.15437e-13	-0.579552	3.02523e-05
14_103987140	rs2071407	ENSG00000269958.1	NA	-175550	2.89376e-06	0.217535	1.75224e-05
14_103990745	rs2765042	ENSG00000269958.1	NA	-171945	9.1988e-06	-0.205309	1.75224e-05
15_40722781	rs11634187	ENSG00000261374.1	NA	56182	2.58604e-05	0.259512	3.09902e-05
15_40722781	rs11634187	ENSG00000140323.4	DISP2	72345	4.20149e-11	0.719192	2.87156e-05
15_82521770	rs8025964	ENSG00000259387.2	NA	-366454	1.01502e-07	-0.567632	4.97556e-05
15_82521770	rs8025964	ENSG00000259785.1	NA	-69121	2.57313e-09	0.580506	4.46392e-05
16_28825605	rs2008514	ENSG00000197165.6	SULT1A2	217175	4.05049e-08	0.608196	2.78109e-05
16_28825605	rs2008514	ENSG00000178952.4	TUFM	-32124	2.39095e-09	0.262961	2.73076e-05
16_28865042	rs62037363	ENSG00000197165.6	SULT1A2	256612	8.23958e-07	0.571326	2.78109e-05
16_28865042	rs62037363	ENSG00000196502.7	SULT1A1	230096	1.83582e-05	-0.421586	2.73932e-05
16_28865042	rs62037363	ENSG00000178952.4	TUFM	7313	1.68836e-08	0.258883	2.73076e-05
16_53498655	rs8054299	ENSG00000103479.10	RBL2	30766	2.13652e-06	-0.264162	1.77382e-05
16_53508802	rs72801843	ENSG00000103479.10	RBL2	40913	4.53855e-06	-0.27624	1.77382e-05
16_68297228	rs9888986	ENSG00000132600.12	PRMT7	-47649	2.3836e-05	0.376066	4.81999e-05
17_34951204	rs2285640	ENSG00000005955.8	NA	50467	1.23749e-07	0.329233	2.2555e-05
17_43970317	rs8065165	ENSG00000260075.1	NA	-479904	1.92882e-07	0.789095	3.81218e-05
17_43970317	rs8065165	ENSG00000262500.1	NA	-350655	4.91969e-05	-0.669715	5.19984e-05
17_44025888	rs242559	ENSG00000185829.11	ARL17A	-631200	8.40746e-10	-0.698121	4.78471e-05
17_44025888	rs242559	ENSG00000214425.2	NA	398187	5.13469e-28	0.97037	4.62031e-05
17_44025888	rs242559	ENSG00000120071.8	KANSL1	-276845	2.40947e-05	-0.334635	4.99801e-05
17_44025888	rs242559	ENSG00000214401.4	LOC107984142	-245054	8.65392e-21	-1.00815	4.74448e-05
17_44025888	rs242559	ENSG00000214401.4	KANSL1-AS1	-245054	8.65392e-21	-1.00815	4.74448e-05
17_44025888	rs242559	ENSG00000261575.2	NA	-318515	3.86339e-13	-0.871905	4.02723e-05
17_44025888	rs242559	ENSG00000238083.3	LRRC37A2	-562989	2.35036e-21	-0.99793	4.64821e-05
17_44025888	rs242559	ENSG00000263503.1	NA	346182	2.53356e-13	-0.891186	4.13448e-05
17_44025888	rs242559	ENSG00000176681.10	LRRC37A	-344211	3.53676e-07	-0.639118	4.63646e-05
17_44025888	rs242559	ENSG00000262539.1	NA	-312084	8.08758e-22	-1.07144	4.10639e-05
17_44025888	rs242559	ENSG00000204650.9	LINC02210	328194	3.21251e-13	-0.653139	4.96176e-05
17_44025888	rs242559	ENSG00000262500.1	NA	-295084	1.9712e-17	-0.995983	5.19984e-05
17_44025888	rs242559	ENSG00000264070.1	NA	362651	8.00498e-12	-0.774458	4.50242e-05
17_44819595	rs17698176	ENSG00000228696.4	ARL17B	380465	6.76709e-15	1.27856	3.77541e-05
17_44819595	rs17698176	ENSG00000260075.1	NA	369374	1.30494e-20	1.33756	3.81218e-05
17_44819595	rs17698176	ENSG00000228696.4	ARL17A	380465	6.76709e-15	1.27856	3.77541e-05
17_44819595	rs17698176	ENSG00000228696.4	LOC100996709	380465	6.76709e-15	1.27856	3.77541e-05
17_44819595	rs17698176	ENSG00000176681.10	LRRC37A	449496	3.503e-08	0.92008	4.63646e-05
17_47090785	rs11079849	ENSG00000159210.5	SNF8	68306	1.21459e-05	-0.30588	2.13648e-05
17_57095212	rs74370218	ENSG00000121101.11	TEX14	325796	1.22546e-05	-0.447134	2.90353e-05
18_13104251	rs1787003	ENSG00000101639.14	CEP192	112890	8.00268e-39	-0.948942	1.92542e-05
1_22425642	rs10917152	ENSG00000218510.3	LINC00339	73961	8.31304e-08	0.754397	1.51196e-05
1_44250301	rs4660749	ENSG00000117407.12	ARTN	-148691	9.90093e-06	-0.605139	2.13168e-05
20_34219990	rs78084033	ENSG00000214078.7	CPNE1	-32691	8.70895e-14	-0.827416	5.07005e-05
20_34219990	rs78084033	ENSG00000268340.1	NA	113308	2.75524e-08	0.737248	5.01225e-05
20_34427192	rs2425161	ENSG00000214078.7	CPNE1	174511	9.51514e-07	-0.506815	5.07005e-05
20_34427192	rs2425161	ENSG00000268340.1	NA	320510	8.04601e-07	0.581341	5.01225e-05
22_31304201	rs5753383	ENSG00000237977.1	NA	5995	3.20934e-13	-0.693409	3.05305e-05
22_38138379	rs4396807	ENSG00000100106.15	TRIOBP	45368	7.72502e-07	-0.269457	1.62359e-05
22_42541349	rs5758605	ENSG00000100197.16	LOC107987478	14441	2.57292e-21	-0.677778	2.92892e-05
22_42541349	rs5758605	ENSG00000232710.1	NA	5411	6.53399e-07	0.600825	3.56521e-05
22_42541349	rs5758605	ENSG00000100197.16	LOC107987479	14441	2.57292e-21	-0.677778	2.92892e-05
22_42541349	rs5758605	ENSG00000198951.7	NAGA	74503	8.44059e-07	0.284427	3.3494e-05
22_42541349	rs5758605	ENSG00000213790.2	NA	36392	2.13072e-05	0.483463	3.12905e-05
22_42541349	rs5758605	ENSG00000100197.16	CYP2D6	14441	2.57292e-21	-0.677778	2.92892e-05
2_44116836	rs2955280	ENSG00000138095.14	LRPPRC	-106308	1.1103e-06	0.270608	2.75854e-05
2_45171546	rs62131236	ENSG00000225156.2	NA	-10257	2.63612e-07	-0.419393	1.5568e-05
2_73565143	rs11126396	ENSG00000163016.5	ALMS1P1	-306903	1.40488e-05	0.461276	2.73382e-05
2_73565293	rs11898362	ENSG00000163016.5	ALMS1P1	-306753	1.40488e-05	0.461276	2.73382e-05
3_48675856	rs13096357	ENSG00000213672.3	NCKIPSD	-47941	4.19056e-05	-0.368271	8.37353e-05
3_49772708	rs7618519	ENSG00000164068.11	RNF123	45773	1.62418e-05	-0.144251	8.96768e-05
3_49772708	rs7618519	ENSG00000164078.8	MST1R	-168569	2.51824e-05	-0.345678	9.39621e-05
3_49772708	rs7618519	ENSG00000004534.10	RBM6	-204732	7.34741e-05	0.270588	9.59804e-05
4_152720703	rs13146981	ENSG00000109686.12	SH3D19	473919	3.64712e-05	-0.215508	4.23282e-05
5_140025484	rs778591	ENSG00000113119.8	TMCO6	6472	1.59288e-06	0.314025	4.07779e-05
5_140025484	rs778591	ENSG00000239389.3	PCDHA13	-236309	1.27112e-05	-0.410439	3.82292e-05
5_140025484	rs778591	ENSG00000250120.2	PCDHA10	-210111	1.7551e-06	0.419254	2.80309e-05
6_13775907	rs6459098	ENSG00000050393.7	MCUR1	-38893	7.20505e-07	-0.312146	2.05765e-05
6_26529890	rs35433030	ENSG00000186470.9	BTN3A2	164503	3.12721e-09	-0.907609	4.35692e-05
6_26569135	rs36162392	ENSG00000186470.9	BTN3A2	203748	2.00004e-09	-0.916886	4.35692e-05
6_29934022	rs6914699	ENSG00000237669.1	NA	-40871	3.25966e-05	-0.415909	5.50191e-05
6_29934022	rs6914699	ENSG00000204622.6	HLA-J	-41152	6.89097e-09	0.520374	4.34023e-05
7_32493169	rs1580019	ENSG00000226468.2	NA	-4201	4.03697e-07	-0.437828	2.41465e-05
7_44769190	rs799444	ENSG00000122515.10	ZMIZ2	-18990	9.58154e-06	0.244535	2.18103e-05
7_44773310	rs4720476	ENSG00000122515.10	ZMIZ2	-14870	5.29651e-06	0.244695	2.18103e-05
8_66440593	rs13276212	ENSG00000272010.1	NA	-64114	4.6469e-06	0.287026	3.44455e-05
8_66440593	rs13276212	ENSG00000254081.1	LINC01299	-34422	1.08196e-05	0.285587	3.14682e-05
10_101912194	rs1408579	ENSG00000095485.12	CWF19L1	-115243	3.66631e-13	0.564575	3.20534e-05
11_47606483	rs11605348	ENSG00000196666.3	FAM180B	-1715	1.84157e-05	0.423171	9.39499e-05
11_47606483	rs11605348	ENSG00000109919.5	MTCH2	-57692	2.20799e-06	0.261055	9.69208e-05
11_47606483	rs11605348	ENSG00000110514.14	MADD	315771	5.55755e-05	0.258892	9.48504e-05
11_47606483	rs11605348	ENSG00000172247.3	C1QTNF4	-9728	1.25941e-06	-0.402077	8.76356e-05
11_47606483	rs11605348	ENSG00000213619.5	NDUFS3	5915	6.64852e-07	0.236315	9.00733e-05
11_47650993	rs3817334	ENSG00000196666.3	FAM180B	42795	8.13238e-05	0.357839	9.39499e-05
11_47650993	rs3817334	ENSG00000213619.5	NDUFS3	50425	6.47021e-06	0.197784	9.00733e-05
11_47650993	rs3817334	ENSG00000109919.5	MTCH2	-13182	2.02044e-05	0.216806	9.69208e-05
11_47650993	rs3817334	ENSG00000172247.3	C1QTNF4	34782	2.41709e-07	-0.388299	8.76356e-05
11_95547927	rs2508713	ENSG00000256885.1	NA	-9409	8.65549e-23	0.772037	2.2477e-05
12_49389320	rs1054442	ENSG00000134285.6	FKBP11	69710	1.79872e-05	0.330311	4.62641e-05
12_56427808	rs1702877	ENSG00000197728.5	RPS26	-7829	1.9968e-25	0.896948	3.60228e-05
12_56427808	rs1702877	ENSG00000139531.8	SUOX	36844	3.63476e-06	-0.384136	3.66556e-05
12_58292707	rs1962047	ENSG00000123427.11	EEF1AKMT3	127318	1.02599e-05	0.421457	3.61191e-05
15_82521770	rs8025964	ENSG00000259387.2	NA	-366454	2.96028e-06	-0.575435	5.51472e-05
16_28825605	rs2008514	ENSG00000251417.1	NA	11508	1.36315e-06	-0.483311	3.49943e-05
16_28825605	rs2008514	ENSG00000233232.2	NA	343737	6.69177e-11	-0.59272	2.59422e-05
16_28825605	rs2008514	ENSG00000196993.4	NPIPB9	62497	8.72998e-06	-0.541898	3.7408e-05
16_28865042	rs62037363	ENSG00000233232.2	NA	383174	4.73063e-09	-0.561517	2.59422e-05
16_28865042	rs62037363	ENSG00000261766.1	NA	-8809	4.54649e-06	-0.456287	4.01925e-05
16_28865042	rs62037363	ENSG00000251417.1	NA	50945	1.48872e-06	-0.499095	3.49943e-05
16_53498655	rs8054299	ENSG00000103479.10	RBL2	30766	2.49434e-09	-0.382201	2.49671e-05
16_53508802	rs72801843	ENSG00000103479.10	RBL2	40913	4.53822e-10	-0.409784	2.49671e-05
17_34951204	rs2285640	ENSG00000108272.9	NA	2976	1.07224e-05	-0.310444	2.36105e-05
17_44025888	rs242559	ENSG00000264070.1	NA	362651	1.012e-07	-0.64356	6.07754e-05
17_44025888	rs242559	ENSG00000225190.4	PLEKHM1	457773	1.91907e-16	0.754361	5.27682e-05
17_44025888	rs242559	ENSG00000185829.11	ARL17A	-631200	1.34469e-22	-1.17495	6.08777e-05
17_44025888	rs242559	ENSG00000214401.4	KANSL1-AS1	-245054	3.37421e-19	-0.984967	5.50554e-05
17_44025888	rs242559	ENSG00000185294.5	SPPL2C	103632	3.26418e-10	-0.601949	5.77796e-05
17_44025888	rs242559	ENSG00000131484.3	NA	445262	2.68461e-08	0.752048	5.07498e-05
17_44025888	rs242559	ENSG00000232300.1	NA	-614273	4.14227e-09	-0.8164	4.84018e-05
17_44025888	rs242559	ENSG00000261575.2	NA	-318515	2.68007e-25	-1.17069	5.04665e-05
17_44025888	rs242559	ENSG00000236234.1	NA	495678	7.46503e-06	0.552032	5.10396e-05
17_44025888	rs242559	ENSG00000262539.1	NA	-312084	2.79871e-20	-1.17819	6.20399e-05
17_44025888	rs242559	ENSG00000266918.1	NA	416945	6.11382e-08	-0.722606	4.77376e-05
17_44025888	rs242559	ENSG00000214401.4	LOC107984142	-245054	3.37421e-19	-0.984967	5.50554e-05
17_44025888	rs242559	ENSG00000184922.9	FMNL1	726298	1.32543e-09	0.60394	4.6629e-05
17_44025888	rs242559	ENSG00000263503.1	NA	346182	4.74321e-19	-1.08384	5.42216e-05
17_44025888	rs242559	ENSG00000262500.1	NA	-295084	1.36747e-19	-1.08588	5.01678e-05
17_44025888	rs242559	ENSG00000214425.2	NA	398187	3.27257e-26	1.06555	5.82409e-05
17_44025888	rs242559	ENSG00000238083.3	LRRC37A2	-562989	7.43324e-28	-1.28866	5.60928e-05
17_44025888	rs242559	ENSG00000204650.9	LINC02210	328194	5.64805e-07	-0.378588	6.08819e-05
17_44025888	rs242559	ENSG00000176681.10	LRRC37A	-344211	7.96392e-16	-1.04464	5.99485e-05
17_44819595	rs17698176	ENSG00000228696.4	ARL17B	380465	1.03873e-06	0.818978	5.11304e-05
17_44819595	rs17698176	ENSG00000228696.4	ARL17A	380465	1.03873e-06	0.818978	5.11304e-05
17_44819595	rs17698176	ENSG00000228696.4	LOC100996709	380465	1.03873e-06	0.818978	5.11304e-05
17_44819595	rs17698176	ENSG00000260075.1	NA	369374	9.14211e-26	1.59161	4.9005e-05
17_57095212	rs74370218	ENSG00000121101.11	TEX14	325796	2.46353e-05	-0.448578	3.6668e-05
18_13104251	rs1787003	ENSG00000101639.14	CEP192	112890	4.31037e-22	-0.598873	2.63749e-05
19_59090263	rs73068339	ENSG00000171574.13	ZNF584	177392	3.85495e-05	0.394768	3.98319e-05
19_59090263	rs73068339	ENSG00000232098.2	NA	170412	6.43492e-06	0.43014	4.64363e-05
1_109846278	rs407102	ENSG00000143028.7	SYPL2	-162902	1.47308e-06	-0.527222	2.67334e-05
1_110030945	rs1144593	ENSG00000143028.7	SYPL2	21765	3.50608e-08	0.566222	2.67334e-05
1_153797015	rs112780312	ENSG00000188643.6	S100A16	211394	2.3212e-05	-0.377955	3.98357e-05
1_171759139	rs34320898	ENSG00000010165.15	EEF1AKNMT	8351	2.79774e-07	-0.427599	3.4642e-05
1_22425642	rs10917152	ENSG00000218510.3	LINC00339	73961	1.29891e-09	0.830572	2.1448e-05
1_44250301	rs4660749	ENSG00000117407.12	ARTN	-148691	4.5766e-06	-0.5801	3.3891e-05
1_44341895	rs2906455	ENSG00000117407.12	ARTN	-57097	8.88861e-07	-0.647432	3.3891e-05
20_34219990	rs78084033	ENSG00000268340.1	NA	113308	4.02218e-07	0.679328	6.86549e-05
20_34219990	rs78084033	ENSG00000214078.7	CPNE1	-32691	3.00428e-09	-0.389482	5.92403e-05
20_34219990	rs78084033	ENSG00000126001.11	CEP250	177005	2.44306e-05	-0.488242	6.28163e-05
20_34427192	rs2425161	ENSG00000126001.11	CEP250	384207	1.94767e-06	-0.495617	6.28163e-05
20_34427192	rs2425161	ENSG00000268340.1	NA	320510	1.08728e-06	0.597689	6.86549e-05
20_34427192	rs2425161	ENSG00000214078.7	CPNE1	174511	1.7343e-09	-0.359099	5.92403e-05
20_44595649	rs3092073	ENSG00000064601.12	CTSA	76866	6.55438e-06	-0.356549	2.68282e-05
22_31304201	rs5753383	ENSG00000237977.1	NA	5995	7.68974e-08	-0.460497	4.17668e-05
22_41992169	rs62236533	ENSG00000237037.5	NDUFA6-DT	-494791	3.58257e-05	0.65669	4.12519e-05
22_41992169	rs62236533	ENSG00000100197.16	CYP2D6	-534739	1.41395e-05	0.723314	3.82183e-05
22_41992169	rs62236533	ENSG00000100197.16	LOC107987478	-534739	1.41395e-05	0.723314	3.82183e-05
22_41992169	rs62236533	ENSG00000100197.16	LOC107987479	-534739	1.41395e-05	0.723314	3.82183e-05
22_42541349	rs5758605	ENSG00000100197.16	LOC107987478	14441	2.02801e-14	-0.839777	3.82183e-05
22_42541349	rs5758605	ENSG00000100197.16	CYP2D6	14441	2.02801e-14	-0.839777	3.82183e-05
22_42541349	rs5758605	ENSG00000100197.16	LOC107987479	14441	2.02801e-14	-0.839777	3.82183e-05
22_42541349	rs5758605	ENSG00000198951.7	NAGA	74503	4.45923e-13	0.739463	4.06602e-05
2_100796850	rs7583067	ENSG00000144218.14	AFF3	37649	1.39433e-05	0.328547	4.48841e-05
2_101042122	rs7590388	ENSG00000115526.6	CHST10	8004	7.89302e-07	0.285579	3.52047e-05
2_101042122	rs7590388	ENSG00000170500.8	LONRF2	102927	2.25557e-05	0.178515	3.45478e-05
2_166711604	rs13421971	ENSG00000115339.9	GALNT3	60412	1.36107e-07	-0.537715	3.94225e-05
2_23934816	rs12470949	ENSG00000115129.9	TP53I3	-373915	1.80987e-05	0.416697	4.066e-05
2_44116836	rs2955280	ENSG00000138095.14	LRPPRC	-106308	6.61461e-08	0.218078	2.78033e-05
2_56458509	rs12713315	ENSG00000055813.5	CCDC85A	47251	3.11027e-06	-0.554329	3.66242e-05
2_73565143	rs11126396	ENSG00000163016.5	ALMS1P1	-306903	9.95444e-07	0.573733	3.45525e-05
2_73565293	rs11898362	ENSG00000163016.5	ALMS1P1	-306753	9.95444e-07	0.573733	3.45525e-05
3_48675856	rs13096357	ENSG00000177352.9	CCDC71	-527898	7.40487e-07	0.603648	9.34487e-05
3_48736216	rs28657585	ENSG00000177352.9	CCDC71	-467538	1.5999e-08	0.664795	9.34487e-05
3_49772708	rs7618519	ENSG00000185614.4	INKA1	-67979	1.26443e-13	-0.542371	0.000110292
3_49772708	rs7618519	ENSG00000164078.8	MST1R	-168569	5.99184e-05	-0.344237	9.63761e-05
3_49772708	rs7618519	ENSG00000164068.11	RNF123	45773	8.66226e-12	-0.347716	0.000119374
3_49772708	rs7618519	ENSG00000004534.10	RBM6	-204732	5.44066e-11	0.386497	0.000123839
3_52563718	rs4687625	ENSG00000163938.12	GNL3	-151454	1.16671e-06	-0.337313	4.88287e-05
3_52565100	rs6778735	ENSG00000163938.12	GNL3	-150072	1.24743e-07	-0.366476	4.88287e-05
4_152592933	rs6535809	ENSG00000251603.1	NA	4557	1.67928e-06	-0.458966	3.52774e-05
4_152592933	rs6535809	ENSG00000164142.11	FAM160A1	262565	4.88321e-08	-0.512743	4.17792e-05
4_152592933	rs6535809	ENSG00000059691.7	GATB	-89242	2.30873e-06	-0.306175	2.96503e-05
4_152720703	rs13146981	ENSG00000164142.11	FAM160A1	390335	1.88473e-06	0.464177	4.17792e-05
4_152720703	rs13146981	ENSG00000251603.1	NA	132327	2.4446e-05	0.41733	3.52774e-05
4_152720703	rs13146981	ENSG00000059691.7	GATB	38528	1.95533e-06	0.314114	2.96503e-05
5_140025484	rs778591	ENSG00000204962.4	PCDHA8	-195423	8.13704e-06	0.382458	4.93763e-05
5_140025484	rs778591	ENSG00000120314.14	WDR55	-18777	3.5605e-05	0.261935	4.68236e-05
5_140025484	rs778591	ENSG00000113119.8	TMCO6	6472	7.1417e-12	0.504899	5.38359e-05
5_140025484	rs778591	ENSG00000250120.2	PCDHA10	-210111	2.75031e-06	0.397296	4.48593e-05
5_140025484	rs778591	ENSG00000255408.2	PCDHA3	-155299	3.47521e-09	-0.387868	4.54304e-05
5_140025484	rs778591	ENSG00000204970.5	PCDHA1	-140392	1.61979e-08	-0.447278	4.35332e-05
5_140025484	rs778591	ENSG00000239389.3	PCDHA13	-236309	1.31649e-05	-0.387276	4.20157e-05
5_60528806	rs34627	ENSG00000035499.8	DEPDC1B	532789	4.60869e-05	0.405643	6.43564e-05
5_88015545	rs34316	ENSG00000250377.1	NA	25756	3.45638e-06	0.547851	4.20929e-05
6_26529890	rs35433030	ENSG00000186470.9	BTN3A2	164503	2.33922e-09	-1.17227	5.11267e-05
6_26529890	rs35433030	ENSG00000112812.11	PRSS16	-685590	1.32471e-05	0.838515	8.81578e-05
6_26534616	rs9467777	ENSG00000261584.1	NA	-151853	1.51448e-05	0.449999	7.67888e-05
6_26569135	rs36162392	ENSG00000186470.9	BTN3A2	203748	2.67987e-09	-1.17165	5.11267e-05
6_26569135	rs36162392	ENSG00000112812.11	PRSS16	-646345	1.67239e-05	0.831661	8.81578e-05
6_28089731	rs66886492	ENSG00000226314.3	ZNF192P1	-39828	2.93469e-05	0.878349	8.97875e-05
6_28089731	rs66886492	ENSG00000219392.1	NA	6325	2.30019e-07	-1.02609	8.38203e-05
6_28089731	rs66886492	ENSG00000112812.11	PRSS16	874251	2.29974e-07	1.03376	8.81578e-05
6_29934022	rs6914699	ENSG00000230795.2	NA	39067	3.80182e-06	0.558679	5.99075e-05
6_29934022	rs6914699	ENSG00000204622.6	HLA-J	-41152	7.71936e-18	0.851808	5.65696e-05
6_29934022	rs6914699	ENSG00000231130.1	NA	69591	3.42465e-06	0.543189	7.37517e-05
6_29934022	rs6914699	ENSG00000230521.1	NA	77977	2.47582e-16	0.835794	6.61722e-05
6_29934022	rs6914699	ENSG00000181126.9	HLA-V	175291	3.02067e-08	0.621626	7.16212e-05
6_29934022	rs6914699	ENSG00000206341.6	NA	77778	2.02542e-16	0.8684	7.13607e-05
6_29934022	rs6914699	ENSG00000227262.3	NA	39272	5.92533e-05	0.476187	7.08621e-05
7_32493169	rs1580019	ENSG00000226468.2	NA	-4201	1.29215e-11	-0.682525	3.06479e-05
8_145744429	rs2721173	ENSG00000160957.8	RECQL4	1200	3.94918e-07	0.258767	3.75174e-05
9_131944138	rs913264	ENSG00000268707.1	NA	11425	2.73823e-09	0.597204	1.92171e-05
9_131944138	rs913264	ENSG00000095321.12	CRAT	70670	5.27282e-06	-0.336856	2.24229e-05
10_101912194	rs1408579	ENSG00000095485.12	CWF19L1	-115243	1.07011e-16	0.613425	2.96001e-05
11_133799132	rs329672	ENSG00000080854.10	IGSF9B	-27748	1.86591e-07	0.26319	1.67816e-05
11_47606483	rs11605348	ENSG00000196666.3	FAM180B	-1715	3.72087e-07	0.519021	0.000122778
11_47606483	rs11605348	ENSG00000213619.5	NDUFS3	5915	3.69839e-05	0.285537	9.66232e-05
11_47606483	rs11605348	ENSG00000172247.3	C1QTNF4	-9728	2.57836e-07	-0.352113	0.000104717
11_47650993	rs3817334	ENSG00000196666.3	FAM180B	42795	1.57746e-06	0.429753	0.000122778
11_47650993	rs3817334	ENSG00000213619.5	NDUFS3	50425	6.38718e-07	0.295515	9.66232e-05
11_47650993	rs3817334	ENSG00000172247.3	C1QTNF4	34782	7.74378e-08	-0.318511	0.000104717
11_95547927	rs2508713	ENSG00000256885.1	NA	-9409	5.28674e-24	0.82556	2.42529e-05
12_123575742	rs1727307	ENSG00000090975.8	PITPNM2	-58820	9.90434e-09	0.386609	6.42645e-05
12_123575742	rs1727307	ENSG00000235423.4	NA	-169785	8.5479e-06	0.410534	4.72303e-05
12_123575742	rs1727307	ENSG00000183955.8	KMT5A	-292578	1.11229e-08	0.417888	3.91135e-05
12_49389320	rs1054442	ENSG00000134285.6	FKBP11	69710	1.08018e-05	0.343405	5.35987e-05
12_49389320	rs1054442	ENSG00000139537.6	CCDC65	91427	1.05779e-07	0.597789	4.69277e-05
12_56427808	rs1702877	ENSG00000139531.8	SUOX	36844	5.74835e-13	-0.541391	3.62794e-05
12_56427808	rs1702877	ENSG00000197728.5	RPS26	-7829	1.10433e-30	1.10284	4.1599e-05
12_58292707	rs1962047	ENSG00000166896.3	ATP23	-42617	1.64308e-06	-0.472777	4.97156e-05
12_58292707	rs1962047	ENSG00000123427.11	EEF1AKMT3	127318	2.32781e-08	0.555696	4.83976e-05
13_21356540	rs4294650	ENSG00000132953.12	XPO4	-120647	1.94964e-05	-0.273692	2.15719e-05
15_82521770	rs8025964	ENSG00000259387.2	NA	-366454	3.57083e-05	-0.459991	7.02435e-05
15_83221392	rs3850610	ENSG00000103723.8	AP3B2	-157274	1.24948e-11	0.356514	8.43459e-05
16_28825605	rs2008514	ENSG00000178188.10	SH2B1	-32316	4.26631e-09	-0.244753	3.98251e-05
16_28825605	rs2008514	ENSG00000261766.1	NA	-48246	7.70637e-07	-0.418995	4.2018e-05
16_28825605	rs2008514	ENSG00000233232.2	NA	343737	1.29641e-14	-0.67149	4.07763e-05
16_28825605	rs2008514	ENSG00000196993.4	NPIPB9	62497	6.56197e-06	-0.481925	4.15773e-05
16_28865042	rs62037363	ENSG00000233232.2	NA	383174	1.79579e-13	-0.656496	4.07763e-05
16_28865042	rs62037363	ENSG00000178188.10	SH2B1	7121	8.39084e-10	-0.257363	3.98251e-05
16_28865042	rs62037363	ENSG00000261766.1	NA	-8809	1.69282e-07	-0.446355	4.2018e-05
16_53498655	rs8054299	ENSG00000103479.10	RBL2	30766	1.03254e-13	-0.616329	2.16532e-05
16_53508802	rs72801843	ENSG00000103479.10	RBL2	40913	3.72881e-14	-0.659852	2.16532e-05
17_17711270	rs4925114	ENSG00000226746.2	SMCR5	28427	5.62621e-09	0.565827	4.69287e-05
17_28682453	rs9916613	ENSG00000108587.10	GOSR1	-121927	7.15762e-06	0.310198	8.86494e-05
17_34951204	rs2285640	ENSG00000108272.9	NA	2976	2.54099e-07	-0.278534	3.00507e-05
17_43970317	rs8065165	ENSG00000262539.1	NA	-367655	8.10643e-06	-0.720761	6.14265e-05
17_43970317	rs8065165	ENSG00000214401.4	LOC107984142	-300625	6.15421e-09	-0.873967	7.2873e-05
17_43970317	rs8065165	ENSG00000185829.11	ARL17A	-686771	1.56228e-06	-0.730886	6.561e-05
17_43970317	rs8065165	ENSG00000232300.1	NA	-669844	3.72245e-06	-0.653401	5.65111e-05
17_43970317	rs8065165	ENSG00000260075.1	NA	-479904	3.72782e-07	0.796207	6.38406e-05
17_43970317	rs8065165	ENSG00000214401.4	KANSL1-AS1	-300625	6.15421e-09	-0.873967	7.2873e-05
17_43970317	rs8065165	ENSG00000266918.1	NA	361374	2.2868e-05	-0.610888	5.62632e-05
17_44025888	rs242559	ENSG00000185294.5	SPPL2C	103632	3.24134e-15	-0.659324	6.74163e-05
17_44025888	rs242559	ENSG00000263503.1	NA	346182	2.19282e-20	-1.01482	6.04355e-05
17_44025888	rs242559	ENSG00000214425.2	NA	398187	3.56083e-27	1.05128	6.07343e-05
17_44025888	rs242559	ENSG00000176681.10	LRRC37A	-344211	4.09894e-17	-0.956974	7.02473e-05
17_44025888	rs242559	ENSG00000236234.1	NA	495678	1.24829e-08	0.60593	6.6188e-05
17_44025888	rs242559	ENSG00000266918.1	NA	416945	4.96689e-06	-0.527508	5.62632e-05
17_44025888	rs242559	ENSG00000214401.4	KANSL1-AS1	-245054	7.23262e-27	-1.11208	7.2873e-05
17_44025888	rs242559	ENSG00000262539.1	NA	-312084	1.21752e-30	-1.20728	6.14265e-05
17_44025888	rs242559	ENSG00000264070.1	NA	362651	1.79008e-09	-0.567413	5.80637e-05
17_44025888	rs242559	ENSG00000184922.9	FMNL1	726298	3.41099e-16	0.684774	5.02152e-05
17_44025888	rs242559	ENSG00000186868.11	MAPT	54140	2.26352e-05	0.290354	5.54713e-05
17_44025888	rs242559	ENSG00000204650.9	LINC02210	328194	7.42635e-13	-0.569897	6.60184e-05
17_44025888	rs242559	ENSG00000238083.3	LRRC37A2	-562989	2.35767e-27	-1.07592	6.67876e-05
17_44025888	rs242559	ENSG00000214401.4	LOC107984142	-245054	7.23262e-27	-1.11208	7.2873e-05
17_44025888	rs242559	ENSG00000232300.1	NA	-614273	5.72935e-13	-0.770731	5.65111e-05
17_44025888	rs242559	ENSG00000267121.1	LOC339192	726733	1.02352e-07	0.484426	4.86848e-05
17_44025888	rs242559	ENSG00000131484.3	NA	445262	4.51437e-14	0.868484	5.41368e-05
17_44025888	rs242559	ENSG00000185829.11	ARL17A	-631200	4.01251e-20	-0.997503	6.561e-05
17_44025888	rs242559	ENSG00000261575.2	NA	-318515	4.26655e-27	-1.07003	5.39785e-05
17_44025888	rs242559	ENSG00000225190.4	PLEKHM1	457773	6.16417e-29	0.93948	6.15054e-05
17_44025888	rs242559	ENSG00000262500.1	NA	-295084	2.73474e-20	-1.0246	5.54988e-05
17_44025888	rs242559	ENSG00000264589.1	NA	52922	3.08054e-05	-0.429728	5.55661e-05
17_44819595	rs17698176	ENSG00000214401.4	KANSL1-AS1	548653	1.13321e-06	-0.800618	7.2873e-05
17_44819595	rs17698176	ENSG00000185829.11	ARL17A	162507	6.37222e-08	-0.870619	6.561e-05
17_44819595	rs17698176	ENSG00000228696.4	LOC100996709	380465	6.04567e-07	0.824712	6.35995e-05
17_44819595	rs17698176	ENSG00000214401.4	LOC107984142	548653	1.13321e-06	-0.800618	7.2873e-05
17_44819595	rs17698176	ENSG00000260075.1	NA	369374	2.09032e-21	1.40476	6.38406e-05
17_44819595	rs17698176	ENSG00000228696.4	ARL17A	380465	6.04567e-07	0.824712	6.35995e-05
17_44819595	rs17698176	ENSG00000228696.4	ARL17B	380465	6.04567e-07	0.824712	6.35995e-05
17_44819595	rs17698176	ENSG00000232300.1	NA	179434	3.58565e-05	-0.631108	5.65111e-05
17_44819595	rs17698176	ENSG00000120071.8	KANSL1	516862	6.35599e-05	-0.492726	6.60801e-05
17_44819595	rs17698176	ENSG00000073969.14	NSF	151560	5.18072e-07	0.287991	6.44634e-05
17_47090785	rs11079849	ENSG00000159199.9	ATP5MC1	120658	2.40506e-05	-0.249486	3.6819e-05
17_57095212	rs74370218	ENSG00000121101.11	TEX14	325796	2.76104e-07	-0.567727	4.40905e-05
18_13104251	rs1787003	ENSG00000101639.14	CEP192	112890	6.30377e-34	-0.816034	2.7519e-05
18_50831176	rs6508220	ENSG00000187323.7	DCC	964634	1.62576e-09	0.53113	3.39746e-05
1_109846278	rs407102	ENSG00000143028.7	SYPL2	-162902	2.07792e-10	-0.601253	2.7493e-05
1_110030945	rs1144593	ENSG00000143028.7	SYPL2	21765	4.29302e-11	0.593609	2.7493e-05
1_171759139	rs34320898	ENSG00000010165.15	EEF1AKNMT	8351	3.07801e-09	-0.481738	4.07949e-05
1_22425642	rs10917152	ENSG00000218510.3	LINC00339	73961	1.10335e-11	0.95094	2.35372e-05
1_44250301	rs4660749	ENSG00000117407.12	ARTN	-148691	1.94334e-08	-0.752509	3.49098e-05
1_44341895	rs2906455	ENSG00000117407.12	ARTN	-57097	4.42466e-09	-0.818042	3.49098e-05
1_72588119	rs12128707	ENSG00000227207.2	NA	-179036	6.35287e-05	-0.561444	7.54889e-05
1_72588119	rs12128707	ENSG00000172260.9	NEGR1	-160298	4.88774e-05	0.294561	5.77013e-05
1_72749848	rs3128341	ENSG00000227207.2	NA	-17307	3.08923e-08	-0.761547	7.54889e-05
20_34219990	rs78084033	ENSG00000214078.7	CPNE1	-32691	1.69914e-10	-0.558152	6.79879e-05
20_34219990	rs78084033	ENSG00000268340.1	NA	113308	3.93964e-08	0.914331	8.4737e-05
20_34219990	rs78084033	ENSG00000126001.11	CEP250	177005	5.98769e-08	-0.649759	8.69036e-05
20_34427192	rs2425161	ENSG00000126001.11	CEP250	384207	6.06526e-14	-0.737903	8.69036e-05
20_34427192	rs2425161	ENSG00000214078.7	CPNE1	174511	8.1682e-09	-0.442912	6.79879e-05
20_34427192	rs2425161	ENSG00000268340.1	NA	320510	1.64333e-07	0.758673	8.4737e-05
21_40516070	rs2836921	ENSG00000235701.1	NA	-27962	8.62466e-10	0.661211	1.91764e-05
21_40628765	rs1541102	ENSG00000235701.1	NA	84733	1.82101e-08	0.571673	1.91764e-05
22_31304201	rs5753383	ENSG00000235989.3	MORC2-AS1	-14094	2.8807e-06	0.461613	5.06829e-05
22_39840828	rs5750830	ENSG00000100324.9	TAB1	45082	1.50301e-06	0.288601	3.07272e-05
22_39859169	rs909674	ENSG00000100324.9	TAB1	63423	4.54999e-07	0.298315	3.07272e-05
22_41992169	rs62236533	ENSG00000226450.2	NA	-558838	1.06824e-06	0.594362	5.27591e-05
22_42541349	rs5758605	ENSG00000100197.16	LOC107987479	14441	6.68832e-16	-0.795711	4.37268e-05
22_42541349	rs5758605	ENSG00000100197.16	LOC107987478	14441	6.68832e-16	-0.795711	4.37268e-05
22_42541349	rs5758605	ENSG00000100197.16	CYP2D6	14441	6.68832e-16	-0.795711	4.37268e-05
22_42541349	rs5758605	ENSG00000198951.7	NAGA	74503	2.65002e-19	0.697531	4.49044e-05
2_100796850	rs7583067	ENSG00000144218.14	AFF3	37649	3.88457e-07	0.347527	4.22082e-05
2_100869702	rs2309812	ENSG00000144218.14	AFF3	110501	1.8698e-05	0.269861	4.22082e-05
2_101042122	rs7590388	ENSG00000115526.6	CHST10	8004	7.58879e-08	0.277181	4.18939e-05
2_166711604	rs13421971	ENSG00000123607.10	TTC21B	-98749	6.84007e-08	0.243906	6.17812e-05
2_166711604	rs13421971	ENSG00000115339.9	GALNT3	60412	7.63592e-13	-0.729985	4.17539e-05
2_44116836	rs2955280	ENSG00000138095.14	LRPPRC	-106308	6.57816e-11	0.247369	3.54143e-05
2_73565143	rs11126396	ENSG00000163016.5	ALMS1P1	-306903	2.58548e-11	0.761797	4.38041e-05
2_73565143	rs11126396	ENSG00000144035.3	NAT8	-304377	1.25328e-08	0.72498	4.56236e-05
2_73565293	rs11898362	ENSG00000163016.5	ALMS1P1	-306753	2.58548e-11	0.761797	4.38041e-05
2_73565293	rs11898362	ENSG00000144035.3	NAT8	-304227	1.25328e-08	0.72498	4.56236e-05
3_48675856	rs13096357	ENSG00000177352.9	CCDC71	-527898	1.76918e-05	0.488992	0.000124419
3_48708347	rs73078367	ENSG00000233276.2	GPX1	-687686	8.96629e-08	-0.446257	0.000129157
3_48736216	rs28657585	ENSG00000177352.9	CCDC71	-467538	1.06132e-06	0.521647	0.000124419
3_49502779	rs111599092	ENSG00000233276.2	GPX1	106746	7.5385e-07	-0.391195	0.000129157
3_49772708	rs7618519	ENSG00000185614.4	INKA1	-67979	3.10755e-22	-0.63816	0.000115053
3_49772708	rs7618519	ENSG00000164068.11	RNF123	45773	2.27714e-15	-0.379273	0.000114367
3_49772708	rs7618519	ENSG00000004534.10	RBM6	-204732	3.08707e-16	0.54814	0.000119455
3_49772708	rs7618519	ENSG00000164078.8	MST1R	-168569	6.77603e-07	-0.407449	0.000141876
3_52563718	rs4687625	ENSG00000163938.12	GNL3	-151454	3.02766e-12	-0.536615	4.77722e-05
3_52565100	rs6778735	ENSG00000163938.12	GNL3	-150072	2.02364e-12	-0.524257	4.77722e-05
3_52565100	rs6778735	ENSG00000168237.13	GLYCTK	243995	1.16389e-05	-0.310558	7.17866e-05
3_89587262	rs7652296	ENSG00000044524.6	EPHA3	430588	4.80216e-05	-0.287076	7.16821e-05
4_152592933	rs6535809	ENSG00000059691.7	GATB	-89242	4.30172e-09	-0.451591	4.39106e-05
4_152592933	rs6535809	ENSG00000251603.1	NA	4557	1.38124e-07	-0.519411	4.54272e-05
4_152592933	rs6535809	ENSG00000164142.11	FAM160A1	262565	8.23588e-10	-0.616433	4.55735e-05
4_152720703	rs13146981	ENSG00000059691.7	GATB	38528	3.08539e-09	0.45445	4.39106e-05
4_152720703	rs13146981	ENSG00000109686.12	SH3D19	473919	3.84957e-05	0.282669	5.67379e-05
4_152720703	rs13146981	ENSG00000251603.1	NA	132327	2.72106e-06	0.467285	4.54272e-05
4_152720703	rs13146981	ENSG00000164142.11	FAM160A1	390335	2.46189e-09	0.600335	4.55735e-05
5_140025484	rs778591	ENSG00000170445.8	HARS1	-46125	1.0046e-06	-0.336355	5.16414e-05
5_140025484	rs778591	ENSG00000113119.8	TMCO6	6472	3.60259e-14	0.517654	5.63479e-05
5_140025484	rs778591	ENSG00000204970.5	PCDHA1	-140392	2.72208e-10	-0.514135	5.62005e-05
5_140025484	rs778591	ENSG00000255408.2	PCDHA3	-155299	1.15655e-08	-0.437214	5.67888e-05
5_140025484	rs778591	ENSG00000120314.14	WDR55	-18777	7.02135e-07	0.274459	5.85307e-05
5_140025484	rs778591	ENSG00000239389.3	PCDHA13	-236309	3.16749e-06	-0.394214	5.52127e-05
5_140025484	rs778591	ENSG00000204969.5	PCDHA2	-148960	7.09921e-08	-0.414549	4.86014e-05
5_140025484	rs778591	ENSG00000250120.2	PCDHA10	-210111	3.21798e-06	0.38786	4.80442e-05
6_13775907	rs6459098	ENSG00000050393.7	MCUR1	-38893	2.39131e-08	-0.399856	3.11403e-05
6_26529890	rs35433030	ENSG00000186470.9	BTN3A2	164503	7.96282e-10	-1.00236	8.02592e-05
6_26529890	rs35433030	ENSG00000112812.11	PRSS16	-685590	6.15519e-06	0.765639	0.000116674
6_26534616	rs9467777	ENSG00000261584.1	NA	-151853	2.24626e-05	0.400695	8.92867e-05
6_26534616	rs9467777	ENSG00000182952.4	HMGN4	-4017	6.47589e-05	0.250871	9.97438e-05
6_26569135	rs36162392	ENSG00000112812.11	PRSS16	-646345	7.88152e-06	0.76038	0.000116674
6_26569135	rs36162392	ENSG00000186470.9	BTN3A2	203748	8.66131e-10	-1.00435	8.02592e-05
6_28089731	rs66886492	ENSG00000226314.3	ZNF192P1	-39828	9.58776e-08	0.897758	0.00010984
6_28089731	rs66886492	ENSG00000219392.1	NA	6325	3.57105e-06	-0.810425	0.00010711
6_28089731	rs66886492	ENSG00000112812.11	PRSS16	874251	5.09487e-09	1.01246	0.000116674
6_28089731	rs66886492	ENSG00000137185.7	ZSCAN9	-102933	1.40069e-05	0.495439	0.000134416
6_28089731	rs66886492	ENSG00000216901.1	NA	-54235	4.18249e-07	0.956145	0.0001305
6_28712247	rs1233578	ENSG00000187987.5	ZSCAN23	300968	9.12823e-05	0.432136	0.000120523
6_28712247	rs1233578	ENSG00000216901.1	NA	568281	1.3497e-05	0.638926	0.0001305
6_29372323	rs429479	ENSG00000230795.2	NA	-522632	3.19286e-06	-1.05008	5.85565e-05
6_29934022	rs6914699	ENSG00000206341.6	NA	77778	1.6089e-19	0.960329	7.95728e-05
6_29934022	rs6914699	ENSG00000181126.9	HLA-V	175291	4.89234e-07	0.606747	8.41392e-05
6_29934022	rs6914699	ENSG00000176998.3	NA	173809	3.95114e-06	0.57602	9.14115e-05
6_29934022	rs6914699	ENSG00000204642.9	HLA-F	243470	5.21577e-06	0.414495	8.74868e-05
6_29934022	rs6914699	ENSG00000230795.2	NA	39067	6.82933e-10	0.76881	5.85565e-05
6_29934022	rs6914699	ENSG00000204622.6	HLA-J	-41152	1.3151e-14	0.826157	6.69255e-05
6_29934022	rs6914699	ENSG00000231130.1	NA	69591	4.14625e-07	0.633081	7.05797e-05
6_29934022	rs6914699	ENSG00000230521.1	NA	77977	1.24334e-15	0.862788	7.81395e-05
7_32493169	rs1580019	ENSG00000226468.2	NA	-4201	5.8878e-17	-0.729395	3.18075e-05
8_145701453	rs750472	ENSG00000187954.8	CYHR1	10393	1.48333e-05	-0.162657	4.00022e-05
8_145701453	rs750472	ENSG00000255182.1	NA	-28927	1.31899e-07	-0.373844	4.60317e-05
8_145744429	rs2721173	ENSG00000255182.1	NA	14049	1.28634e-07	0.373667	4.60317e-05
8_66440593	rs13276212	ENSG00000272010.1	NA	-64114	2.56381e-05	0.294292	3.79556e-05
8_85804582	rs113714691	ENSG00000185015.3	CA13	-328234	4.08847e-05	0.730416	8.71277e-05
9_131944138	rs913264	ENSG00000204055.4	NA	-19456	1.73667e-06	0.470083	2.62288e-05
9_131944138	rs913264	ENSG00000268707.1	NA	11425	2.65257e-09	0.632001	2.58619e-05
9_131944138	rs913264	ENSG00000095321.12	CRAT	70670	3.69977e-07	-0.303178	2.31217e-05
10_101912194	rs1408579	ENSG00000095485.12	CWF19L1	-115243	1.56759e-22	0.77128	2.79777e-05
11_47606483	rs11605348	ENSG00000109919.5	MTCH2	-57692	8.54117e-11	0.48282	7.81576e-05
11_47650993	rs3817334	ENSG00000109919.5	MTCH2	-13182	9.28425e-06	0.301225	7.81576e-05
11_95547927	rs2508713	ENSG00000256885.1	NA	-9409	3.03848e-12	0.701949	1.83064e-05
12_49389320	rs1054442	ENSG00000239617.1	NA	91724	1.16345e-05	-0.471083	3.68067e-05
12_56427808	rs1702877	ENSG00000139531.8	SUOX	36844	1.23882e-05	-0.341476	2.82225e-05
12_56427808	rs1702877	ENSG00000197728.5	RPS26	-7829	1.56565e-22	0.875821	3.84657e-05
12_58292707	rs1962047	ENSG00000123427.11	EEF1AKMT3	127318	1.31082e-10	0.592606	3.2453e-05
15_40722781	rs11634187	ENSG00000140323.4	DISP2	72345	2.80806e-06	0.333265	3.24379e-05
15_82521770	rs8025964	ENSG00000259785.1	NA	-69121	7.03249e-09	0.668664	3.38142e-05
15_82521770	rs8025964	ENSG00000259387.2	NA	-366454	9.12998e-12	-0.803963	5.08759e-05
15_83221392	rs3850610	ENSG00000259387.2	NA	333168	6.36151e-06	-0.625439	5.08759e-05
16_13630944	rs4781499	ENSG00000262454.1	NA	-765201	7.00911e-06	-0.551566	2.94082e-05
16_28825605	rs2008514	ENSG00000233232.2	NA	343737	1.77773e-11	-0.698331	2.77513e-05
16_28825605	rs2008514	ENSG00000196502.7	SULT1A1	190659	9.64734e-06	-0.455793	3.40291e-05
16_28825605	rs2008514	ENSG00000197165.6	SULT1A2	217175	2.73279e-06	0.563449	2.41436e-05
16_28865042	rs62037363	ENSG00000196502.7	SULT1A1	230096	2.4164e-06	-0.48317	3.40291e-05
16_28865042	rs62037363	ENSG00000197165.6	SULT1A2	256612	4.14739e-06	0.554323	2.41436e-05
16_28865042	rs62037363	ENSG00000233232.2	NA	383174	1.36251e-10	-0.672677	2.77513e-05
16_53498655	rs8054299	ENSG00000103479.10	RBL2	30766	5.08069e-11	-0.434735	1.40197e-05
16_53508802	rs72801843	ENSG00000103479.10	RBL2	40913	9.08246e-11	-0.447259	1.40197e-05
17_28682453	rs9916613	ENSG00000108587.10	GOSR1	-121927	3.95505e-09	0.557945	5.86294e-05
17_34951204	rs2285640	ENSG00000108272.9	NA	2976	1.30956e-09	-0.43901	2.22716e-05
17_34951204	rs2285640	ENSG00000141140.12	NA	51920	1.14326e-05	-0.252894	2.29256e-05
17_43970317	rs8065165	ENSG00000185829.11	ARL17A	-686771	1.46467e-06	-0.760588	4.12508e-05
17_43970317	rs8065165	ENSG00000214401.4	KANSL1-AS1	-300625	1.62413e-05	-0.634778	4.52818e-05
17_43970317	rs8065165	ENSG00000214401.4	LOC107984142	-300625	1.62413e-05	-0.634778	4.52818e-05
17_43970317	rs8065165	ENSG00000260075.1	NA	-479904	2.10552e-07	0.797569	5.10171e-05
17_44025888	rs242559	ENSG00000238083.3	LRRC37A2	-562989	2.53096e-24	-1.1239	4.35389e-05
17_44025888	rs242559	ENSG00000204650.9	LINC02210	328194	7.09543e-18	-0.63781	4.484e-05
17_44025888	rs242559	ENSG00000262500.1	NA	-295084	1.75777e-19	-1.11598	4.61392e-05
17_44025888	rs242559	ENSG00000185829.11	ARL17A	-631200	8.82145e-19	-1.07805	4.12508e-05
17_44025888	rs242559	ENSG00000214425.2	NA	398187	6.00416e-29	1.09903	4.56009e-05
17_44025888	rs242559	ENSG00000262539.1	NA	-312084	9.27426e-22	-1.10335	5.09857e-05
17_44025888	rs242559	ENSG00000264070.1	NA	362651	3.86631e-22	-1.14862	4.33018e-05
17_44025888	rs242559	ENSG00000214401.4	LOC107984142	-245054	2.61809e-28	-1.14346	4.52818e-05
17_44025888	rs242559	ENSG00000176681.10	LRRC37A	-344211	7.25251e-07	-0.639374	4.28689e-05
17_44025888	rs242559	ENSG00000214401.4	KANSL1-AS1	-245054	2.61809e-28	-1.14346	4.52818e-05
17_44025888	rs242559	ENSG00000263503.1	NA	346182	3.50797e-19	-1.12213	4.90883e-05
17_44025888	rs242559	ENSG00000225190.4	PLEKHM1	457773	2.08266e-06	-0.406521	4.20397e-05
17_44025888	rs242559	ENSG00000261575.2	NA	-318515	5.66426e-12	-0.879804	5.05923e-05
17_44819595	rs17698176	ENSG00000214401.4	KANSL1-AS1	548653	8.54814e-06	-0.7098	4.52818e-05
17_44819595	rs17698176	ENSG00000120071.8	KANSL1	516862	8.03098e-06	-0.585306	4.77829e-05
17_44819595	rs17698176	ENSG00000260075.1	NA	369374	1.93067e-19	1.34759	5.10171e-05
17_44819595	rs17698176	ENSG00000214401.4	LOC107984142	548653	8.54814e-06	-0.7098	4.52818e-05
17_44819595	rs17698176	ENSG00000228696.4	ARL17A	380465	7.87605e-12	1.15954	4.56002e-05
17_44819595	rs17698176	ENSG00000228696.4	LOC100996709	380465	7.87605e-12	1.15954	4.56002e-05
17_44819595	rs17698176	ENSG00000176681.10	LRRC37A	449496	2.59089e-08	0.891558	4.28689e-05
17_44819595	rs17698176	ENSG00000185829.11	ARL17A	162507	1.69523e-06	-0.821397	4.12508e-05
17_44819595	rs17698176	ENSG00000228696.4	ARL17B	380465	7.87605e-12	1.15954	4.56002e-05
18_13104251	rs1787003	ENSG00000101639.14	CEP192	112890	1.93647e-32	-0.966907	2.42769e-05
19_59090263	rs73068339	ENSG00000213753.6	CENPBD1P1	3451	2.32468e-05	0.310654	4.01791e-05
19_59090263	rs73068339	ENSG00000171574.13	ZNF584	177392	2.51985e-06	0.339369	4.14827e-05
1_110030945	rs1144593	ENSG00000143028.7	SYPL2	21765	2.24659e-05	0.28145	2.272e-05
1_173625710	rs7365380	ENSG00000117593.8	DARS2	-167931	5.29118e-05	0.364379	5.99522e-05
1_22425642	rs10917152	ENSG00000218510.3	LINC00339	73961	3.10331e-10	1.00534	1.48026e-05
1_98498441	rs11804556	ENSG00000225206.4	MIR137HG	-16978	1.5034e-07	0.58274	2.15407e-05
20_34219990	rs78084033	ENSG00000126001.11	CEP250	177005	1.99099e-07	-0.662747	6.00877e-05
20_34219990	rs78084033	ENSG00000224497.1	NA	87498	7.82774e-06	0.738569	5.48321e-05
20_34219990	rs78084033	ENSG00000214078.7	CPNE1	-32691	2.64858e-15	-0.887504	5.03575e-05
20_34427192	rs2425161	ENSG00000126001.11	CEP250	384207	3.00883e-08	-0.639223	6.00877e-05
20_34427192	rs2425161	ENSG00000214078.7	CPNE1	174511	4.10239e-06	-0.513714	5.03575e-05
22_31304201	rs5753383	ENSG00000237977.1	NA	5995	6.52095e-08	-0.587179	3.74532e-05
22_38138379	rs4396807	ENSG00000100106.15	TRIOBP	45368	6.84385e-10	-0.264064	1.50243e-05
22_41461836	rs4821995	ENSG00000205704.5	LINC00634	-886333	1.42785e-05	0.253566	4.2585e-05
22_41992169	rs62236533	ENSG00000183172.8	SMDT1	-483526	1.01312e-05	0.408878	3.50498e-05
22_41992169	rs62236533	ENSG00000183066.10	WBP2NL	-402560	3.25406e-05	-0.499612	3.68716e-05
22_41992169	rs62236533	ENSG00000100197.16	LOC107987478	-534739	2.66415e-08	0.863275	3.48365e-05
22_41992169	rs62236533	ENSG00000100197.16	CYP2D6	-534739	2.66415e-08	0.863275	3.48365e-05
22_41992169	rs62236533	ENSG00000100197.16	LOC107987479	-534739	2.66415e-08	0.863275	3.48365e-05
22_42541349	rs5758605	ENSG00000100197.16	CYP2D6	14441	1.31218e-16	-0.895416	3.48365e-05
22_42541349	rs5758605	ENSG00000198951.7	NAGA	74503	7.92421e-08	0.341449	4.08035e-05
22_42541349	rs5758605	ENSG00000100197.16	LOC107987478	14441	1.31218e-16	-0.895416	3.48365e-05
22_42541349	rs5758605	ENSG00000100197.16	LOC107987479	14441	1.31218e-16	-0.895416	3.48365e-05
22_42541349	rs5758605	ENSG00000232710.1	NA	5411	7.44995e-06	0.588883	3.389e-05
2_100796850	rs7583067	ENSG00000144218.14	AFF3	37649	6.18396e-07	0.427892	3.38134e-05
2_166711604	rs13421971	ENSG00000123607.10	TTC21B	-98749	3.58817e-05	0.29109	3.85374e-05
2_44116836	rs2955280	ENSG00000138095.14	LRPPRC	-106308	1.09588e-09	0.340873	2.32831e-05
2_73565143	rs11126396	ENSG00000144035.3	NAT8	-304377	6.9295e-09	0.737165	3.32669e-05
2_73565293	rs11898362	ENSG00000144035.3	NAT8	-304227	6.9295e-09	0.737165	3.32669e-05
3_48675856	rs13096357	ENSG00000178252.13	WDR6	-368732	1.09103e-06	0.496204	7.92727e-05
3_48736216	rs28657585	ENSG00000178252.13	WDR6	-308372	6.09487e-06	0.446286	7.92727e-05
3_49772708	rs7618519	ENSG00000164078.8	MST1R	-168569	3.50468e-06	-0.474093	8.60122e-05
3_49772708	rs7618519	ENSG00000164068.11	RNF123	45773	1.34521e-10	-0.262486	9.77552e-05
3_49772708	rs7618519	ENSG00000004534.10	RBM6	-204732	6.94408e-07	0.437874	9.59912e-05
4_152592933	rs6535809	ENSG00000059691.7	GATB	-89242	3.80316e-08	-0.342384	3.56927e-05
4_152720703	rs13146981	ENSG00000059691.7	GATB	38528	5.50072e-08	0.333247	3.56927e-05
5_140025484	rs778591	ENSG00000204963.4	PCDHA7	-188485	3.27677e-05	0.429849	3.47443e-05
5_140025484	rs778591	ENSG00000250120.2	PCDHA10	-210111	1.28078e-06	0.520846	4.00503e-05
5_140025484	rs778591	ENSG00000239389.3	PCDHA13	-236309	1.78037e-06	-0.490402	3.8267e-05
6_13775907	rs6459098	ENSG00000050393.7	MCUR1	-38893	1.18766e-12	-0.373351	1.95821e-05
6_26529890	rs35433030	ENSG00000186470.9	BTN3A2	164503	8.48615e-10	-0.931862	5.39015e-05
6_26534616	rs9467777	ENSG00000261584.1	NA	-151853	2.72807e-06	0.424841	5.62632e-05
6_26569135	rs36162392	ENSG00000186470.9	BTN3A2	203748	1.07243e-09	-0.926635	5.39015e-05
6_28089731	rs66886492	ENSG00000226314.3	ZNF192P1	-39828	3.67188e-06	0.855818	8.14665e-05
6_28089731	rs66886492	ENSG00000219392.1	NA	6325	8.39336e-06	-0.873611	8.14514e-05
6_28089731	rs66886492	ENSG00000187987.5	ZSCAN23	-321548	2.74789e-05	0.790295	0.000102085
6_28089731	rs66886492	ENSG00000216901.1	NA	-54235	2.57113e-08	1.07493	0.000106604
6_28712247	rs1233578	ENSG00000216901.1	NA	568281	4.80393e-05	0.578867	0.000106604
6_29934022	rs6914699	ENSG00000237669.1	NA	-40871	4.55758e-06	-0.528689	5.487e-05
7_32493169	rs1580019	ENSG00000226468.2	NA	-4201	9.7546e-10	-0.607553	2.48414e-05
8_66440593	rs13276212	ENSG00000254081.1	LINC01299	-34422	1.47113e-05	0.288462	3.24861e-05
9_131944138	rs913264	ENSG00000268707.1	NA	11425	1.24279e-06	0.580594	1.77729e-05
10_101912194	rs1408579	ENSG00000095485.12	CWF19L1	-115243	1.84211e-14	0.671318	2.15623e-05
11_47606483	rs11605348	ENSG00000196666.3	FAM180B	-1715	7.82384e-06	0.561248	6.60431e-05
11_47606483	rs11605348	ENSG00000165915.9	SLC39A13	177800	5.53815e-08	0.365837	6.45306e-05
11_47606483	rs11605348	ENSG00000109919.5	MTCH2	-57692	1.06192e-06	0.387044	7.30203e-05
11_47650993	rs3817334	ENSG00000196666.3	FAM180B	42795	7.03735e-06	0.509647	6.60431e-05
11_47650993	rs3817334	ENSG00000165915.9	SLC39A13	222310	2.5988e-06	0.291456	6.45306e-05
11_95547927	rs2508713	ENSG00000256885.1	NA	-9409	1.47762e-09	0.723407	1.66035e-05
12_49422094	rs10875914	ENSG00000258017.1	LOC105369760	-102860	5.99539e-06	-0.607486	2.28279e-05
12_56427808	rs1702877	ENSG00000197728.5	RPS26	-7829	2.00579e-23	0.945922	2.25686e-05
12_58292707	rs1962047	ENSG00000166896.3	ATP23	-42617	1.02733e-05	-0.466886	2.79268e-05
13_21356540	rs4294650	ENSG00000150456.6	EEF1AKMT1	8443	1.09106e-05	0.373137	1.48045e-05
15_82521770	rs8025964	ENSG00000259785.1	NA	-69121	2.67288e-08	0.635106	3.91166e-05
15_82521770	rs8025964	ENSG00000259387.2	NA	-366454	3.32735e-11	-0.798431	3.73551e-05
15_83221392	rs3850610	ENSG00000259387.2	NA	333168	2.13013e-05	-0.6275	3.73551e-05
16_53498655	rs8054299	ENSG00000103479.10	RBL2	30766	7.56205e-08	-0.319354	1.45695e-05
16_53508802	rs72801843	ENSG00000103479.10	RBL2	40913	1.17307e-06	-0.315416	1.45695e-05
17_28682453	rs9916613	ENSG00000108587.10	GOSR1	-121927	7.45725e-06	0.420454	4.89449e-05
17_34951204	rs2285640	ENSG00000108272.9	NA	2976	9.25099e-07	-0.386904	1.77342e-05
17_34951204	rs2285640	ENSG00000141140.12	NA	51920	8.40181e-06	-0.283444	1.71023e-05
17_44025888	rs242559	ENSG00000238083.3	LRRC37A2	-562989	5.65798e-17	-1.05236	3.7037e-05
17_44025888	rs242559	ENSG00000214401.4	KANSL1-AS1	-245054	2.86735e-13	-0.878117	3.53904e-05
17_44025888	rs242559	ENSG00000262500.1	NA	-295084	1.00822e-10	-0.921271	4.14989e-05
17_44025888	rs242559	ENSG00000264070.1	NA	362651	4.80057e-09	-0.787383	3.92285e-05
17_44025888	rs242559	ENSG00000204650.9	LINC02210	328194	1.72992e-10	-0.451764	4.17928e-05
17_44025888	rs242559	ENSG00000185829.11	ARL17A	-631200	2.46197e-14	-1.04269	3.1002e-05
17_44025888	rs242559	ENSG00000176681.10	LRRC37A	-344211	2.08739e-07	-0.728694	3.96988e-05
17_44025888	rs242559	ENSG00000263503.1	NA	346182	1.76428e-11	-0.918414	4.42122e-05
17_44025888	rs242559	ENSG00000214401.4	LOC107984142	-245054	2.86735e-13	-0.878117	3.53904e-05
17_44025888	rs242559	ENSG00000262539.1	NA	-312084	9.72551e-11	-0.878077	3.54487e-05
17_44025888	rs242559	ENSG00000214425.2	NA	398187	9.34274e-21	1.01299	3.98868e-05
17_44025888	rs242559	ENSG00000261575.2	NA	-318515	5.41761e-09	-0.732335	3.7256e-05
17_44819595	rs17698176	ENSG00000228696.4	ARL17A	380465	1.14689e-07	1.01709	3.84289e-05
17_44819595	rs17698176	ENSG00000176681.10	LRRC37A	449496	4.96922e-06	0.884628	3.96988e-05
17_44819595	rs17698176	ENSG00000228696.4	ARL17B	380465	1.14689e-07	1.01709	3.84289e-05
17_44819595	rs17698176	ENSG00000228696.4	LOC100996709	380465	1.14689e-07	1.01709	3.84289e-05
17_44819595	rs17698176	ENSG00000260075.1	NA	369374	5.18282e-16	1.23431	3.73993e-05
18_13104251	rs1787003	ENSG00000101639.14	CEP192	112890	1.40092e-21	-0.794653	1.48835e-05
19_59090263	rs73068339	ENSG00000171574.13	ZNF584	177392	9.02385e-06	0.431153	3.23821e-05
1_22425642	rs10917152	ENSG00000218510.3	LINC00339	73961	2.04003e-06	0.755502	1.32745e-05
20_34219990	rs78084033	ENSG00000268340.1	NA	113308	3.37114e-05	0.677391	4.50553e-05
20_34219990	rs78084033	ENSG00000214078.7	CPNE1	-32691	3.71853e-11	-0.687265	4.28545e-05
20_34427192	rs2425161	ENSG00000126001.11	CEP250	384207	2.14804e-06	-0.543399	4.82902e-05
20_34427192	rs2425161	ENSG00000214078.7	CPNE1	174511	1.7545e-06	-0.458385	4.28545e-05
22_31304201	rs5753383	ENSG00000237977.1	NA	5995	1.91709e-08	-0.567043	3.04419e-05
22_42541349	rs5758605	ENSG00000198951.7	NAGA	74503	3.1796e-06	0.339418	3.32789e-05
22_42541349	rs5758605	ENSG00000100197.16	CYP2D6	14441	2.49127e-14	-0.77965	2.74103e-05
22_42541349	rs5758605	ENSG00000100197.16	LOC107987478	14441	2.49127e-14	-0.77965	2.74103e-05
22_42541349	rs5758605	ENSG00000183066.10	WBP2NL	146620	8.43483e-06	0.454019	3.1267e-05
22_42541349	rs5758605	ENSG00000100197.16	LOC107987479	14441	2.49127e-14	-0.77965	2.74103e-05
2_100796850	rs7583067	ENSG00000144218.14	AFF3	37649	7.47408e-09	0.463174	3.22382e-05
2_101042122	rs7590388	ENSG00000115526.6	CHST10	8004	1.85257e-06	0.33405	2.12919e-05
3_49772708	rs7618519	ENSG00000004534.10	RBM6	-204732	2.27532e-05	0.287981	7.65003e-05
3_49772708	rs7618519	ENSG00000164068.11	RNF123	45773	4.44989e-05	-0.131897	8.26511e-05
4_152592933	rs6535809	ENSG00000059691.7	GATB	-89242	6.95373e-06	-0.241223	2.41101e-05
4_152720703	rs13146981	ENSG00000059691.7	GATB	38528	8.20802e-06	0.236427	2.41101e-05
5_140025484	rs778591	ENSG00000250120.2	PCDHA10	-210111	8.89486e-09	0.543934	2.59922e-05
5_88015545	rs34316	ENSG00000250377.1	NA	25756	2.89398e-05	0.426794	2.9561e-05
6_26529890	rs35433030	ENSG00000186470.9	BTN3A2	164503	1.02793e-10	-1.06458	4.87872e-05
6_26569135	rs36162392	ENSG00000186470.9	BTN3A2	203748	1.02793e-10	-1.06458	4.87872e-05
6_28089731	rs66886492	ENSG00000219392.1	NA	6325	7.20672e-05	-0.775537	7.65262e-05
7_32493169	rs1580019	ENSG00000226468.2	NA	-4201	2.05116e-05	-0.502006	2.36765e-05
7_44769190	rs799444	ENSG00000058404.15	CAMK2B	395014	2.96414e-06	-0.288226	2.02236e-05
9_131944138	rs913264	ENSG00000268707.1	NA	11425	8.16534e-07	0.512351	1.85745e-05
10_101912194	rs1408579	ENSG00000095485.12	CWF19L1	-115243	7.44761e-09	0.680652	1.09151e-05
10_93442379	rs1891273	ENSG00000228701.1	TNKS2-AS1	-115669	4.94703e-06	-0.662661	1.88132e-05
11_95547927	rs2508713	ENSG00000256885.1	NA	-9409	1.95497e-13	0.667608	9.72873e-06
12_56427808	rs1702877	ENSG00000197728.5	RPS26	-7829	2.91379e-21	1.02793	1.77403e-05
15_82521770	rs8025964	ENSG00000259785.1	NA	-69121	2.83601e-08	0.553693	1.93687e-05
16_28825605	rs2008514	ENSG00000178952.4	TUFM	-32124	4.09306e-08	0.356582	1.39444e-05
16_28825605	rs2008514	ENSG00000196502.7	SULT1A1	190659	6.87544e-06	-0.411322	1.37795e-05
16_28825605	rs2008514	ENSG00000197165.6	SULT1A2	217175	4.69934e-07	0.596561	1.63602e-05
16_28865042	rs62037363	ENSG00000178952.4	TUFM	7313	4.81263e-08	0.357299	1.39444e-05
16_28865042	rs62037363	ENSG00000196502.7	SULT1A1	230096	5.07751e-06	-0.419203	1.37795e-05
16_28865042	rs62037363	ENSG00000197165.6	SULT1A2	256612	1.4157e-06	0.578031	1.63602e-05
16_53498655	rs8054299	ENSG00000103479.10	RBL2	30766	3.05113e-06	-0.226897	9.21816e-06
16_53508802	rs72801843	ENSG00000103479.10	RBL2	40913	1.18864e-06	-0.24529	9.21816e-06
17_44025888	rs242559	ENSG00000176681.10	LRRC37A	-344211	3.39741e-06	-0.648689	2.57855e-05
17_44025888	rs242559	ENSG00000263503.1	NA	346182	2.30089e-16	-1.10297	2.47468e-05
17_44025888	rs242559	ENSG00000214425.2	NA	398187	1.27045e-23	1.11521	2.77578e-05
17_44025888	rs242559	ENSG00000185829.11	ARL17A	-631200	5.67436e-07	-0.656968	2.58121e-05
17_44025888	rs242559	ENSG00000262539.1	NA	-312084	5.48496e-17	-1.0433	2.46118e-05
17_44025888	rs242559	ENSG00000238083.3	LRRC37A2	-562989	4.85918e-17	-1.02034	2.65524e-05
17_44025888	rs242559	ENSG00000204650.9	LINC02210	328194	1.00338e-13	-0.72443	2.4477e-05
17_44025888	rs242559	ENSG00000214401.4	KANSL1-AS1	-245054	8.81691e-19	-1.10981	2.63808e-05
17_44025888	rs242559	ENSG00000264070.1	NA	362651	2.33219e-13	-0.942246	2.38125e-05
17_44025888	rs242559	ENSG00000214401.4	LOC107984142	-245054	8.81691e-19	-1.10981	2.63808e-05
17_44025888	rs242559	ENSG00000262500.1	NA	-295084	1.75086e-17	-1.1158	2.75149e-05
17_44819595	rs17698176	ENSG00000176681.10	LRRC37A	449496	5.85669e-06	0.797678	2.57855e-05
17_44819595	rs17698176	ENSG00000228696.4	ARL17A	380465	2.02485e-09	1.13597	2.0977e-05
17_44819595	rs17698176	ENSG00000228696.4	LOC100996709	380465	2.02485e-09	1.13597	2.0977e-05
17_44819595	rs17698176	ENSG00000228696.4	ARL17B	380465	2.02485e-09	1.13597	2.0977e-05
17_44819595	rs17698176	ENSG00000260075.1	NA	369374	1.41478e-15	1.33419	2.90646e-05
18_13104251	rs1787003	ENSG00000101639.14	CEP192	112890	1.33245e-32	-0.834867	1.20884e-05
20_34219990	rs78084033	ENSG00000214078.7	CPNE1	-32691	2.01255e-08	-0.683515	2.39433e-05
22_31304201	rs5753383	ENSG00000237977.1	NA	5995	8.4848e-07	-0.502134	1.74958e-05
22_42541349	rs5758605	ENSG00000100197.16	CYP2D6	14441	6.94291e-14	-0.745739	1.526e-05
22_42541349	rs5758605	ENSG00000100197.16	LOC107987479	14441	6.94291e-14	-0.745739	1.526e-05
22_42541349	rs5758605	ENSG00000100197.16	LOC107987478	14441	6.94291e-14	-0.745739	1.526e-05
2_44116836	rs2955280	ENSG00000138095.14	LRPPRC	-106308	2.67494e-08	0.253772	1.42278e-05
6_26529890	rs35433030	ENSG00000186470.9	BTN3A2	164503	1.43289e-08	-1.01739	2.61586e-05
6_26569135	rs36162392	ENSG00000186470.9	BTN3A2	203748	1.42602e-08	-1.01977	2.61586e-05
8_66440593	rs13276212	ENSG00000254081.1	LINC01299	-34422	2.95359e-06	0.349591	1.78995e-05
8_66440593	rs13276212	ENSG00000272010.1	NA	-64114	3.25751e-06	0.347057	2.01379e-05
10_101912194	rs1408579	ENSG00000095485.12	CWF19L1	-115243	8.87966e-12	0.773627	1.0801e-05
11_95547927	rs2508713	ENSG00000256885.1	NA	-9409	5.2246e-10	0.715926	8.71108e-06
12_56427808	rs1702877	ENSG00000197728.5	RPS26	-7829	4.66428e-24	1.02499	1.34079e-05
12_56427808	rs1702877	ENSG00000139531.8	SUOX	36844	8.8547e-06	-0.466017	1.21338e-05
12_58292707	rs1962047	ENSG00000166896.3	ATP23	-42617	2.04559e-06	-0.632222	1.14978e-05
15_41356439	rs75322822	ENSG00000247556.2	OIP5-AS1	-219749	1.96557e-06	-0.636844	1.66472e-05
15_82521770	rs8025964	ENSG00000259387.2	NA	-366454	1.48165e-11	-0.727659	2.38881e-05
15_82521770	rs8025964	ENSG00000259785.1	NA	-69121	2.6746e-06	0.524451	1.71812e-05
16_28825605	rs2008514	ENSG00000233232.2	NA	343737	3.28205e-08	-0.66489	1.15363e-05
16_28825605	rs2008514	ENSG00000251417.1	NA	11508	1.041e-06	-0.629615	1.07458e-05
16_28865042	rs62037363	ENSG00000251417.1	NA	50945	8.70699e-07	-0.632849	1.07458e-05
16_28865042	rs62037363	ENSG00000233232.2	NA	383174	2.29513e-07	-0.628371	1.15363e-05
17_44025888	rs242559	ENSG00000261575.2	NA	-318515	1.62651e-07	-0.716352	1.8522e-05
17_44025888	rs242559	ENSG00000214425.2	NA	398187	4.34104e-24	1.09812	1.76302e-05
17_44025888	rs242559	ENSG00000238083.3	LRRC37A2	-562989	7.70987e-17	-1.12934	2.06762e-05
17_44025888	rs242559	ENSG00000214401.4	KANSL1-AS1	-245054	2.59937e-14	-0.979359	2.07462e-05
17_44025888	rs242559	ENSG00000185829.11	ARL17A	-631200	3.92727e-14	-1.07789	1.80101e-05
17_44025888	rs242559	ENSG00000264070.1	NA	362651	1.51897e-11	-0.906029	1.92686e-05
17_44025888	rs242559	ENSG00000176681.10	LRRC37A	-344211	1.57962e-06	-0.768339	1.85838e-05
17_44025888	rs242559	ENSG00000204650.9	LINC02210	328194	6.40403e-13	-0.721783	2.01094e-05
17_44025888	rs242559	ENSG00000263503.1	NA	346182	2.14513e-15	-1.09696	2.20493e-05
17_44025888	rs242559	ENSG00000262539.1	NA	-312084	3.94691e-15	-1.02022	1.98755e-05
17_44025888	rs242559	ENSG00000262500.1	NA	-295084	5.38739e-11	-0.887716	1.96761e-05
17_44025888	rs242559	ENSG00000214401.4	LOC107984142	-245054	2.59937e-14	-0.979359	2.07462e-05
17_44819595	rs17698176	ENSG00000260075.1	NA	369374	3.12777e-10	1.09753	1.70334e-05
17_44819595	rs17698176	ENSG00000228696.4	ARL17B	380465	2.00955e-07	1.10438	1.9306e-05
17_44819595	rs17698176	ENSG00000228696.4	LOC100996709	380465	2.00955e-07	1.10438	1.9306e-05
17_44819595	rs17698176	ENSG00000228696.4	ARL17A	380465	2.00955e-07	1.10438	1.9306e-05
17_44819595	rs17698176	ENSG00000176681.10	LRRC37A	449496	5.57685e-06	1.00699	1.85838e-05
18_13104251	rs1787003	ENSG00000101639.14	CEP192	112890	3.91231e-25	-0.846174	8.04441e-06
20_34219990	rs78084033	ENSG00000214078.7	CPNE1	-32691	1.70848e-11	-0.829188	1.92665e-05
20_34427192	rs2425161	ENSG00000214078.7	CPNE1	174511	6.50716e-07	-0.586271	1.92665e-05
22_42541349	rs5758605	ENSG00000100197.16	LOC107987479	14441	1.13563e-19	-0.803868	1.32543e-05
22_42541349	rs5758605	ENSG00000100197.16	LOC107987478	14441	1.13563e-19	-0.803868	1.32543e-05
22_42541349	rs5758605	ENSG00000100197.16	CYP2D6	14441	1.13563e-19	-0.803868	1.32543e-05
3_49772708	rs7618519	ENSG00000164068.11	RNF123	45773	1.06527e-06	-0.219361	3.14924e-05
6_13775907	rs6459098	ENSG00000050393.7	MCUR1	-38893	4.73347e-08	-0.492242	9.33189e-06
6_26529890	rs35433030	ENSG00000096654.11	ZNF184	-911007	3.27059e-07	1.03145	3.47051e-05
6_26529890	rs35433030	ENSG00000186470.9	BTN3A2	164503	1.31273e-08	-0.958354	2.67614e-05
6_26569135	rs36162392	ENSG00000186470.9	BTN3A2	203748	9.97686e-09	-0.963512	2.67614e-05
6_26569135	rs36162392	ENSG00000096654.11	ZNF184	-871762	4.3815e-07	1.02045	3.47051e-05
6_28089731	rs66886492	ENSG00000096654.11	ZNF184	648834	2.88929e-07	1.10557	3.47051e-05
10_101912194	rs1408579	ENSG00000095485.12	CWF19L1	-115243	3.92887e-16	0.695439	1.88894e-05
11_47606483	rs11605348	ENSG00000109919.5	MTCH2	-57692	3.26685e-08	0.406804	6.21655e-05
11_47650993	rs3817334	ENSG00000109919.5	MTCH2	-13182	1.29346e-05	0.299653	6.21655e-05
11_95547927	rs2508713	ENSG00000256885.1	NA	-9409	2.09398e-14	0.695364	1.60213e-05
12_56427808	rs1702877	ENSG00000197728.5	RPS26	-7829	5.66305e-28	1.03702	2.28898e-05
12_58292707	rs1962047	ENSG00000123427.11	EEF1AKMT3	127318	1.16915e-06	0.570781	2.93287e-05
12_58292707	rs1962047	ENSG00000166896.3	ATP23	-42617	2.14025e-09	-0.602994	2.8127e-05
15_40722781	rs11634187	ENSG00000140323.4	DISP2	72345	1.70943e-11	0.694072	2.49868e-05
15_82521770	rs8025964	ENSG00000259387.2	NA	-366454	8.07159e-10	-0.683437	4.15538e-05
15_82521770	rs8025964	ENSG00000259785.1	NA	-69121	7.14379e-08	0.486625	3.10072e-05
16_28825605	rs2008514	ENSG00000233232.2	NA	343737	4.55859e-07	-0.499398	1.97802e-05
16_28825605	rs2008514	ENSG00000251417.1	NA	11508	8.71593e-06	-0.532985	2.49457e-05
16_28825605	rs2008514	ENSG00000178952.4	TUFM	-32124	4.32348e-09	0.345056	3.07916e-05
16_28865042	rs62037363	ENSG00000233232.2	NA	383174	4.40649e-06	-0.46174	1.97802e-05
16_28865042	rs62037363	ENSG00000178952.4	TUFM	7313	3.8123e-09	0.348129	3.07916e-05
16_28865042	rs62037363	ENSG00000251417.1	NA	50945	2.34536e-05	-0.512064	2.49457e-05
17_34951204	rs2285640	ENSG00000108272.9	NA	2976	9.76195e-09	-0.416547	1.53559e-05
17_43970317	rs8065165	ENSG00000260075.1	NA	-479904	4.77842e-07	0.708144	3.38607e-05
17_44025888	rs242559	ENSG00000159314.7	ARHGAP27	514101	1.54978e-08	-0.465542	3.83896e-05
17_44025888	rs242559	ENSG00000214425.2	NA	398187	2.82763e-30	1.04406	4.09934e-05
17_44025888	rs242559	ENSG00000261575.2	NA	-318515	4.76769e-13	-0.818383	3.51964e-05
17_44025888	rs242559	ENSG00000204650.9	LINC02210	328194	1.51458e-14	-0.578211	3.67138e-05
17_44025888	rs242559	ENSG00000238083.3	LRRC37A2	-562989	1.91288e-18	-1.01066	3.5627e-05
17_44025888	rs242559	ENSG00000264589.1	NA	52922	7.39592e-07	0.611075	3.29233e-05
17_44025888	rs242559	ENSG00000232300.1	NA	-614273	9.36407e-06	-0.597058	3.64341e-05
17_44025888	rs242559	ENSG00000264070.1	NA	362651	7.14114e-14	-0.932691	3.26091e-05
17_44025888	rs242559	ENSG00000214401.4	KANSL1-AS1	-245054	9.87569e-24	-0.995282	4.12661e-05
17_44025888	rs242559	ENSG00000262539.1	NA	-312084	1.6632e-21	-1.11164	3.35161e-05
17_44025888	rs242559	ENSG00000185829.11	ARL17A	-631200	1.02724e-11	-0.860087	3.64951e-05
17_44025888	rs242559	ENSG00000263503.1	NA	346182	1.06334e-12	-0.907674	4.61171e-05
17_44025888	rs242559	ENSG00000262500.1	NA	-295084	3.66904e-12	-0.904993	4.53258e-05
17_44025888	rs242559	ENSG00000214401.4	LOC107984142	-245054	9.87569e-24	-0.995282	4.12661e-05
17_44819595	rs17698176	ENSG00000228696.4	ARL17B	380465	1.17952e-11	1.0998	3.90597e-05
17_44819595	rs17698176	ENSG00000260075.1	NA	369374	9.00849e-20	1.2239	3.38607e-05
17_44819595	rs17698176	ENSG00000228696.4	ARL17A	380465	1.17952e-11	1.0998	3.90597e-05
17_44819595	rs17698176	ENSG00000228696.4	LOC100996709	380465	1.17952e-11	1.0998	3.90597e-05
17_44819595	rs17698176	ENSG00000176681.10	LRRC37A	449496	4.68405e-09	0.929858	4.08293e-05
18_13104251	rs1787003	ENSG00000101639.14	CEP192	112890	6.44292e-30	-0.930572	1.9041e-05
19_59090263	rs73068339	ENSG00000171574.13	ZNF584	177392	1.54677e-07	0.385286	3.31489e-05
1_22425642	rs10917152	ENSG00000218510.3	LINC00339	73961	1.84836e-10	1.02991	1.38627e-05
1_98498441	rs11804556	ENSG00000225206.4	MIR137HG	-16978	7.84033e-06	0.42558	2.43267e-05
20_34219990	rs78084033	ENSG00000268340.1	NA	113308	2.93554e-11	0.854298	4.0132e-05
20_34219990	rs78084033	ENSG00000214078.7	CPNE1	-32691	4.45884e-08	-0.471891	4.00181e-05
20_34427192	rs2425161	ENSG00000268340.1	NA	320510	5.47342e-08	0.617405	4.0132e-05
22_31304201	rs5753383	ENSG00000237977.1	NA	5995	6.52183e-09	-0.552903	3.26428e-05
22_42541349	rs5758605	ENSG00000100197.16	LOC107987479	14441	1.2218e-21	-0.733316	3.03297e-05
22_42541349	rs5758605	ENSG00000198951.7	NAGA	74503	1.94595e-07	0.409536	3.11364e-05
22_42541349	rs5758605	ENSG00000100197.16	LOC107987478	14441	1.2218e-21	-0.733316	3.03297e-05
22_42541349	rs5758605	ENSG00000100197.16	CYP2D6	14441	1.2218e-21	-0.733316	3.03297e-05
2_100796850	rs7583067	ENSG00000144218.14	AFF3	37649	5.31281e-06	0.414698	2.52516e-05
2_45171546	rs62131236	ENSG00000225156.2	NA	-10257	3.5559e-08	-0.424067	1.44895e-05
3_49772708	rs7618519	ENSG00000164068.11	RNF123	45773	8.07048e-07	-0.198399	5.8978e-05
3_49772708	rs7618519	ENSG00000004534.10	RBM6	-204732	7.01941e-12	0.432471	7.61918e-05
3_49772708	rs7618519	ENSG00000114316.8	LOC107986084	394563	1.14618e-05	0.350301	6.64742e-05
3_49772708	rs7618519	ENSG00000114316.8	USP4	394563	1.14618e-05	0.350301	6.64742e-05
5_140025484	rs778591	ENSG00000250120.2	PCDHA10	-210111	5.29739e-07	0.455003	2.81928e-05
5_60528806	rs34627	ENSG00000164182.6	NDUFAF2	287850	2.43902e-05	-0.218111	2.98732e-05
6_26529890	rs35433030	ENSG00000186470.9	BTN3A2	164503	9.82217e-09	-0.942854	4.39314e-05
6_26569135	rs36162392	ENSG00000186470.9	BTN3A2	203748	8.80685e-09	-0.946311	4.39314e-05
6_28089731	rs66886492	ENSG00000235109.3	ZSCAN31	-234317	1.90008e-05	0.789478	8.00573e-05
6_28089731	rs66886492	ENSG00000219392.1	NA	6325	2.1365e-07	-0.985832	7.15336e-05
6_28089731	rs66886492	ENSG00000216901.1	NA	-54235	4.69936e-05	0.88284	7.58981e-05
7_32493169	rs1580019	ENSG00000226468.2	NA	-4201	1.71777e-07	-0.425695	2.05266e-05
10_101912194	rs1408579	ENSG00000095485.12	CWF19L1	-115243	3.34766e-13	0.604415	1.50215e-05
11_95547927	rs2508713	ENSG00000256885.1	NA	-9409	1.01784e-07	0.55734	1.30266e-05
12_56427808	rs1702877	ENSG00000197728.5	RPS26	-7829	9.15074e-21	1.02788	2.19332e-05
12_58292707	rs1962047	ENSG00000166896.3	ATP23	-42617	1.31274e-08	-0.585464	2.2299e-05
14_103987140	rs2071407	ENSG00000269958.1	NA	-175550	1.83861e-07	0.266262	1.18387e-05
14_103990745	rs2765042	ENSG00000269958.1	NA	-171945	3.06237e-06	-0.236506	1.18387e-05
15_40722781	rs11634187	ENSG00000140323.4	DISP2	72345	1.96816e-07	0.711896	2.24723e-05
15_82521770	rs8025964	ENSG00000259387.2	NA	-366454	1.44759e-08	-0.62836	3.04512e-05
15_82521770	rs8025964	ENSG00000259785.1	NA	-69121	8.46401e-07	0.49927	2.93525e-05
16_28825605	rs2008514	ENSG00000197165.6	SULT1A2	217175	7.76752e-07	0.587063	2.01195e-05
16_28825605	rs2008514	ENSG00000178952.4	TUFM	-32124	2.86273e-07	0.274536	2.35262e-05
16_28825605	rs2008514	ENSG00000233232.2	NA	343737	3.54263e-06	-0.594763	1.72742e-05
16_28865042	rs62037363	ENSG00000178952.4	TUFM	7313	2.02043e-07	0.28045	2.35262e-05
16_28865042	rs62037363	ENSG00000233232.2	NA	383174	7.16819e-06	-0.584004	1.72742e-05
16_28865042	rs62037363	ENSG00000197165.6	SULT1A2	256612	1.56992e-06	0.578685	2.01195e-05
17_34951204	rs2285640	ENSG00000108272.9	NA	2976	1.76581e-06	-0.402289	1.51687e-05
17_44025888	rs242559	ENSG00000204650.9	LINC02210	328194	1.2137e-16	-0.708192	3.00845e-05
17_44025888	rs242559	ENSG00000261575.2	NA	-318515	4.97844e-11	-0.876024	3.06807e-05
17_44025888	rs242559	ENSG00000262500.1	NA	-295084	3.82568e-12	-0.928509	2.56887e-05
17_44025888	rs242559	ENSG00000264070.1	NA	362651	2.29594e-16	-0.968172	2.81217e-05
17_44025888	rs242559	ENSG00000214425.2	NA	398187	1.51713e-21	1.08335	3.18374e-05
17_44025888	rs242559	ENSG00000185829.11	ARL17A	-631200	1.09261e-11	-0.81634	3.42642e-05
17_44025888	rs242559	ENSG00000263503.1	NA	346182	1.38331e-15	-0.992962	3.41028e-05
17_44025888	rs242559	ENSG00000176681.10	LRRC37A	-344211	7.38963e-07	-0.679125	3.07458e-05
17_44025888	rs242559	ENSG00000214401.4	LOC107984142	-245054	1.10692e-21	-1.0479	2.42101e-05
17_44025888	rs242559	ENSG00000238083.3	LRRC37A2	-562989	5.59475e-18	-1.0256	2.68042e-05
17_44025888	rs242559	ENSG00000262539.1	NA	-312084	4.18136e-20	-1.07527	3.15583e-05
17_44025888	rs242559	ENSG00000214401.4	KANSL1-AS1	-245054	1.10692e-21	-1.0479	2.42101e-05
17_44819595	rs17698176	ENSG00000228696.4	ARL17A	380465	1.32583e-08	1.08101	2.80778e-05
17_44819595	rs17698176	ENSG00000260075.1	NA	369374	1.19871e-14	1.44544	2.94136e-05
17_44819595	rs17698176	ENSG00000228696.4	ARL17B	380465	1.32583e-08	1.08101	2.80778e-05
17_44819595	rs17698176	ENSG00000228696.4	LOC100996709	380465	1.32583e-08	1.08101	2.80778e-05
18_13104251	rs1787003	ENSG00000101639.14	CEP192	112890	4.38073e-29	-0.889631	1.17697e-05
1_22425642	rs10917152	ENSG00000218510.3	LINC00339	73961	2.85092e-07	0.849152	1.14174e-05
20_34219990	rs78084033	ENSG00000214078.7	CPNE1	-32691	1.23749e-09	-0.825873	3.59311e-05
20_34427192	rs2425161	ENSG00000214078.7	CPNE1	174511	2.20961e-06	-0.556863	3.59311e-05
22_31304201	rs5753383	ENSG00000237977.1	NA	5995	1.22989e-08	-0.631687	2.14817e-05
22_42541349	rs5758605	ENSG00000100197.16	LOC107987479	14441	3.27457e-18	-0.768687	1.97101e-05
22_42541349	rs5758605	ENSG00000100197.16	CYP2D6	14441	3.27457e-18	-0.768687	1.97101e-05
22_42541349	rs5758605	ENSG00000100197.16	LOC107987478	14441	3.27457e-18	-0.768687	1.97101e-05
2_44116836	rs2955280	ENSG00000138095.14	LRPPRC	-106308	7.55477e-07	0.303471	1.956e-05
2_45171546	rs62131236	ENSG00000225156.2	NA	-10257	3.53012e-06	-0.333486	1.36538e-05
2_73565143	rs11126396	ENSG00000163016.5	ALMS1P1	-306903	6.04819e-06	0.630843	1.96669e-05
2_73565293	rs11898362	ENSG00000163016.5	ALMS1P1	-306753	6.04819e-06	0.630843	1.96669e-05
3_49772708	rs7618519	ENSG00000164068.11	RNF123	45773	1.11607e-05	-0.158038	5.52111e-05
3_49772708	rs7618519	ENSG00000004534.10	RBM6	-204732	1.31747e-08	0.451747	6.86695e-05
3_52563718	rs4687625	ENSG00000164087.3	POC1A	375012	4.25791e-06	-0.404469	3.76517e-05
6_13775907	rs6459098	ENSG00000050393.7	MCUR1	-38893	3.60744e-06	-0.318394	1.46579e-05
6_26529890	rs35433030	ENSG00000186470.9	BTN3A2	164503	7.69195e-08	-1.00918	3.59212e-05
6_26569135	rs36162392	ENSG00000186470.9	BTN3A2	203748	5.96919e-08	-1.0197	3.59212e-05
6_29934022	rs6914699	ENSG00000204622.6	HLA-J	-41152	3.4265e-07	0.593773	2.87558e-05
6_29934022	rs6914699	ENSG00000227262.3	NA	39272	2.46912e-05	0.525476	3.27848e-05
6_43227141	rs111342015	ENSG00000112667.8	DNPH1	29919	9.8772e-06	-0.544201	1.1193e-05
7_44769190	rs799444	ENSG00000122515.10	ZMIZ2	-18990	1.1243e-06	0.337904	1.5438e-05
7_44773310	rs4720476	ENSG00000122515.10	ZMIZ2	-14870	1.40232e-07	0.343925	1.5438e-05
8_66440593	rs13276212	ENSG00000254081.1	LINC01299	-34422	1.51293e-05	0.378678	2.13745e-05
9_99252464	rs1057687	ENSG00000081377.12	CDC14B	-129648	2.12772e-05	-0.313253	2.1906e-05
10_101912194	rs1408579	ENSG00000095485.12	CWF19L1	-115243	2.56086e-06	0.533828	9.56009e-06
11_95547927	rs2508713	ENSG00000256885.1	NA	-9409	6.03299e-13	0.893064	8.51599e-06
12_56427808	rs1702877	ENSG00000197728.5	RPS26	-7829	2.09077e-12	1.00369	1.31033e-05
15_40722781	rs11634187	ENSG00000140323.4	DISP2	72345	1.25701e-07	0.528824	1.07149e-05
17_44025888	rs242559	ENSG00000214401.4	LOC107984142	-245054	8.46003e-14	-0.984206	1.9704e-05
17_44025888	rs242559	ENSG00000262500.1	NA	-295084	3.74741e-09	-0.938308	1.84587e-05
17_44025888	rs242559	ENSG00000214401.4	KANSL1-AS1	-245054	8.46003e-14	-0.984206	1.9704e-05
17_44025888	rs242559	ENSG00000262539.1	NA	-312084	1.29231e-15	-1.15407	2.10886e-05
17_44025888	rs242559	ENSG00000176681.10	LRRC37A	-344211	3.78845e-06	-0.787643	1.72318e-05
17_44025888	rs242559	ENSG00000204650.9	LINC02210	328194	1.70998e-15	-0.966305	2.41181e-05
17_44025888	rs242559	ENSG00000264070.1	NA	362651	6.17201e-12	-1.01409	2.05685e-05
17_44025888	rs242559	ENSG00000214425.2	NA	398187	1.40004e-17	1.20957	1.78362e-05
17_44025888	rs242559	ENSG00000238083.3	LRRC37A2	-562989	1.24665e-11	-1.003	2.02978e-05
17_44025888	rs242559	ENSG00000263503.1	NA	346182	3.51002e-11	-1.00235	2.32183e-05
17_44819595	rs17698176	ENSG00000260075.1	NA	369374	1.11431e-09	1.1988	2.20978e-05
18_13104251	rs1787003	ENSG00000101639.14	CEP192	112890	8.84301e-24	-0.864195	8.1289e-06
1_109846278	rs407102	ENSG00000134222.12	PSRC1	20470	2.56689e-07	0.44112	1.09774e-05
1_110030945	rs1144593	ENSG00000134222.12	PSRC1	205137	9.57887e-06	-0.412994	1.09774e-05
1_20883608	rs79582714	ENSG00000162545.5	CAMK2N1	70895	2.39801e-08	-1.18221	8.04411e-06
20_34219990	rs78084033	ENSG00000224497.1	NA	87498	1.41604e-08	1.1278	2.29557e-05
20_34219990	rs78084033	ENSG00000214078.7	CPNE1	-32691	7.62363e-08	-0.900297	2.35327e-05
22_42541349	rs5758605	ENSG00000198951.7	NAGA	74503	3.25752e-06	0.274333	1.35348e-05
22_42541349	rs5758605	ENSG00000100197.16	LOC107987479	14441	1.78897e-11	-0.80839	1.81754e-05
22_42541349	rs5758605	ENSG00000100197.16	CYP2D6	14441	1.78897e-11	-0.80839	1.81754e-05
22_42541349	rs5758605	ENSG00000100197.16	LOC107987478	14441	1.78897e-11	-0.80839	1.81754e-05
6_26529890	rs35433030	ENSG00000186470.9	BTN3A2	164503	9.29492e-10	-1.16079	2.0205e-05
6_26569135	rs36162392	ENSG00000186470.9	BTN3A2	203748	7.25038e-10	-1.16889	2.0205e-05
6_28089731	rs66886492	ENSG00000235109.3	ZSCAN31	-234317	3.20656e-05	0.837483	3.5486e-05
11_95547927	rs2508713	ENSG00000256885.1	NA	-9409	2.49445e-06	0.559863	4.28028e-06
12_56427808	rs1702877	ENSG00000197728.5	RPS26	-7829	4.3629e-13	1.0043	9.44804e-06
15_40722781	rs11634187	ENSG00000140323.4	DISP2	72345	7.74402e-06	0.333882	8.45865e-06
17_44025888	rs242559	ENSG00000214401.4	KANSL1-AS1	-245054	2.10005e-13	-1.07579	1.20304e-05
17_44025888	rs242559	ENSG00000262539.1	NA	-312084	5.01088e-09	-1.12248	1.21268e-05
17_44025888	rs242559	ENSG00000238083.3	LRRC37A2	-562989	7.43988e-07	-0.823573	1.09919e-05
17_44025888	rs242559	ENSG00000214401.4	LOC107984142	-245054	2.10005e-13	-1.07579	1.20304e-05
17_44025888	rs242559	ENSG00000262500.1	NA	-295084	4.23755e-09	-1.23523	1.27437e-05
17_44025888	rs242559	ENSG00000263503.1	NA	346182	3.93181e-09	-1.24125	1.45649e-05
17_44025888	rs242559	ENSG00000204650.9	LINC02210	328194	1.25477e-06	-0.70609	1.22178e-05
17_44025888	rs242559	ENSG00000264070.1	NA	362651	3.44355e-07	-0.993871	1.36565e-05
17_44025888	rs242559	ENSG00000214425.2	NA	398187	2.83811e-18	1.29274	1.32236e-05
17_44819595	rs17698176	ENSG00000260075.1	NA	369374	7.78741e-10	1.18037	9.60593e-06
18_13104251	rs1787003	ENSG00000101639.14	CEP192	112890	9.25977e-17	-0.832286	5.94495e-06
1_110030945	rs1144593	ENSG00000134222.12	PSRC1	205137	2.38057e-06	-0.421741	6.04561e-06
1_20883608	rs79582714	ENSG00000162545.5	CAMK2N1	70895	7.42229e-07	-0.754763	5.01982e-06
20_34219990	rs78084033	ENSG00000214078.7	CPNE1	-32691	1.98164e-06	-0.74923	1.40219e-05
22_42541349	rs5758605	ENSG00000100197.16	LOC107987478	14441	5.46911e-08	-0.630763	1.05753e-05
22_42541349	rs5758605	ENSG00000100197.16	CYP2D6	14441	5.46911e-08	-0.630763	1.05753e-05
22_42541349	rs5758605	ENSG00000100197.16	LOC107987479	14441	5.46911e-08	-0.630763	1.05753e-05
9_131944138	rs913264	ENSG00000268707.1	NA	11425	2.0863e-06	0.602998	5.3187e-06

## Sheet: S4 GTEX Cortical structure
SNP_id	SNP	gene_id	symbol	tss_distance	pval_nominal	slope	pval_nominal_threshold
12_56470625	rs11171739	ENSG00000197728.5	RPS26	34988	2.53456e-22	-0.950663	9.59851e-06
16_28825866	rs1987471	ENSG00000178952.4	TUFM	-31863	4.00119e-07	0.299421	1.45149e-05
16_28825866	rs1987471	ENSG00000251417.1	NA	11769	3.19183e-07	-0.760632	8.25429e-06
16_28825866	rs1987471	ENSG00000197165.6	SULT1A2	217436	9.00763e-07	0.784805	9.66277e-06
16_28919583	rs10653411	ENSG00000178952.4	TUFM	61854	1.42071e-05	-0.264529	1.45149e-05
17_43549608	rs149366495	ENSG00000214401.4	KANSL1-AS1	-721334	7.28832e-08	0.765446	1.73633e-05
17_43549608	rs149366495	ENSG00000263503.1	NA	-130098	3.2061e-13	1.07156	1.80895e-05
17_43549608	rs149366495	ENSG00000204650.9	LINC02210	-148086	8.10068e-14	0.920459	1.73721e-05
17_43549608	rs149366495	ENSG00000214401.4	LOC107984142	-721334	7.28832e-08	0.765446	1.73633e-05
17_43549608	rs149366495	ENSG00000214425.2	NA	-78093	5.47899e-11	-1.02082	1.65531e-05
17_43549608	rs149366495	ENSG00000264070.1	NA	-113629	6.22051e-07	0.696644	2.10286e-05
17_43549608	rs149366495	ENSG00000261575.2	NA	-794795	2.41673e-07	0.831997	1.61602e-05
17_43549608	rs149366495	ENSG00000262500.1	NA	-771364	3.3746e-10	0.987929	1.75538e-05
17_43549608	rs149366495	ENSG00000262539.1	NA	-788364	1.43687e-11	1.04596	1.78114e-05
17_43859640	rs62057070	ENSG00000185829.11	ARL17A	-797448	5.6019e-08	0.88852	1.73303e-05
17_43859640	rs62057070	ENSG00000214425.2	NA	231939	8.58808e-22	-1.19296	1.65531e-05
17_43859640	rs62057070	ENSG00000176681.10	LRRC37A	-510459	1.15527e-05	0.75586	1.56346e-05
17_43859640	rs62057070	ENSG00000262539.1	NA	-478332	3.11601e-13	1.02748	1.78114e-05
17_43859640	rs62057070	ENSG00000264070.1	NA	196403	9.17135e-11	0.79617	2.10286e-05
17_43859640	rs62057070	ENSG00000214401.4	KANSL1-AS1	-411302	2.81673e-12	0.865937	1.73633e-05
17_43859640	rs62057070	ENSG00000262500.1	NA	-461332	2.19815e-12	0.996992	1.75538e-05
17_43859640	rs62057070	ENSG00000204650.9	LINC02210	161946	1.02872e-16	0.915368	1.73721e-05
17_43859640	rs62057070	ENSG00000263503.1	NA	179934	1.2938e-16	1.08073	1.80895e-05
17_43859640	rs62057070	ENSG00000214401.4	LOC107984142	-411302	2.81673e-12	0.865937	1.73633e-05
17_43859640	rs62057070	ENSG00000261575.2	NA	-484763	8.1873e-09	0.84702	1.61602e-05
17_43859640	rs62057070	ENSG00000238083.3	LRRC37A2	-729237	1.22565e-15	1.083	1.75893e-05
17_43897722	rs79600142	ENSG00000214401.4	KANSL1-AS1	-373220	2.81673e-12	0.865937	1.73633e-05
17_43897722	rs79600142	ENSG00000204650.9	LINC02210	200028	1.02872e-16	0.915368	1.73721e-05
17_43897722	rs79600142	ENSG00000261575.2	NA	-446681	8.1873e-09	0.84702	1.61602e-05
17_43897722	rs79600142	ENSG00000176681.10	LRRC37A	-472377	1.15527e-05	0.75586	1.56346e-05
17_43897722	rs79600142	ENSG00000264070.1	NA	234485	9.17135e-11	0.79617	2.10286e-05
17_43897722	rs79600142	ENSG00000185829.11	ARL17A	-759366	5.6019e-08	0.88852	1.73303e-05
17_43897722	rs79600142	ENSG00000262539.1	NA	-440250	3.11601e-13	1.02748	1.78114e-05
17_43897722	rs79600142	ENSG00000214425.2	NA	270021	8.58808e-22	-1.19296	1.65531e-05
17_43897722	rs79600142	ENSG00000214401.4	LOC107984142	-373220	2.81673e-12	0.865937	1.73633e-05
17_43897722	rs79600142	ENSG00000263503.1	NA	218016	1.2938e-16	1.08073	1.80895e-05
17_43897722	rs79600142	ENSG00000262500.1	NA	-423250	2.19815e-12	0.996992	1.75538e-05
17_43897722	rs79600142	ENSG00000238083.3	LRRC37A2	-691155	1.22565e-15	1.083	1.75893e-05
17_43902997	rs1396862	ENSG00000263503.1	NA	223291	1.2938e-16	1.08073	1.80895e-05
17_43902997	rs1396862	ENSG00000262539.1	NA	-434975	3.11601e-13	1.02748	1.78114e-05
17_43902997	rs1396862	ENSG00000214401.4	KANSL1-AS1	-367945	2.81673e-12	0.865937	1.73633e-05
17_43902997	rs1396862	ENSG00000214401.4	LOC107984142	-367945	2.81673e-12	0.865937	1.73633e-05
17_43902997	rs1396862	ENSG00000238083.3	LRRC37A2	-685880	1.22565e-15	1.083	1.75893e-05
17_43902997	rs1396862	ENSG00000264070.1	NA	239760	9.17135e-11	0.79617	2.10286e-05
17_43902997	rs1396862	ENSG00000261575.2	NA	-441406	8.1873e-09	0.84702	1.61602e-05
17_43902997	rs1396862	ENSG00000262500.1	NA	-417975	2.19815e-12	0.996992	1.75538e-05
17_43902997	rs1396862	ENSG00000176681.10	LRRC37A	-467102	1.15527e-05	0.75586	1.56346e-05
17_43902997	rs1396862	ENSG00000214425.2	NA	275296	8.58808e-22	-1.19296	1.65531e-05
17_43902997	rs1396862	ENSG00000204650.9	LINC02210	205303	1.02872e-16	0.915368	1.73721e-05
17_43902997	rs1396862	ENSG00000185829.11	ARL17A	-754091	5.6019e-08	0.88852	1.73303e-05
17_43910088	rs17689918	ENSG00000261575.2	NA	-434315	8.1873e-09	0.84702	1.61602e-05
17_43910088	rs17689918	ENSG00000214401.4	KANSL1-AS1	-360854	2.81673e-12	0.865937	1.73633e-05
17_43910088	rs17689918	ENSG00000185829.11	ARL17A	-747000	5.6019e-08	0.88852	1.73303e-05
17_43910088	rs17689918	ENSG00000262539.1	NA	-427884	3.11601e-13	1.02748	1.78114e-05
17_43910088	rs17689918	ENSG00000262500.1	NA	-410884	2.19815e-12	0.996992	1.75538e-05
17_43910088	rs17689918	ENSG00000214401.4	LOC107984142	-360854	2.81673e-12	0.865937	1.73633e-05
17_43910088	rs17689918	ENSG00000263503.1	NA	230382	1.2938e-16	1.08073	1.80895e-05
17_43910088	rs17689918	ENSG00000176681.10	LRRC37A	-460011	1.15527e-05	0.75586	1.56346e-05
17_43910088	rs17689918	ENSG00000214425.2	NA	282387	8.58808e-22	-1.19296	1.65531e-05
17_43910088	rs17689918	ENSG00000204650.9	LINC02210	212394	1.02872e-16	0.915368	1.73721e-05
17_43910088	rs17689918	ENSG00000238083.3	LRRC37A2	-678789	1.22565e-15	1.083	1.75893e-05
17_43910088	rs17689918	ENSG00000264070.1	NA	246851	9.17135e-11	0.79617	2.10286e-05
17_43919068	rs2316766	ENSG00000185829.11	ARL17A	-738020	5.6019e-08	0.88852	1.73303e-05
17_43919068	rs2316766	ENSG00000204650.9	LINC02210	221374	1.02872e-16	0.915368	1.73721e-05
17_43919068	rs2316766	ENSG00000214425.2	NA	291367	8.58808e-22	-1.19296	1.65531e-05
17_43919068	rs2316766	ENSG00000238083.3	LRRC37A2	-669809	1.22565e-15	1.083	1.75893e-05
17_43919068	rs2316766	ENSG00000214401.4	KANSL1-AS1	-351874	2.81673e-12	0.865937	1.73633e-05
17_43919068	rs2316766	ENSG00000214401.4	LOC107984142	-351874	2.81673e-12	0.865937	1.73633e-05
17_43919068	rs2316766	ENSG00000262539.1	NA	-418904	3.11601e-13	1.02748	1.78114e-05
17_43919068	rs2316766	ENSG00000262500.1	NA	-401904	2.19815e-12	0.996992	1.75538e-05
17_43919068	rs2316766	ENSG00000264070.1	NA	255831	9.17135e-11	0.79617	2.10286e-05
17_43919068	rs2316766	ENSG00000261575.2	NA	-425335	8.1873e-09	0.84702	1.61602e-05
17_43919068	rs2316766	ENSG00000263503.1	NA	239362	1.2938e-16	1.08073	1.80895e-05
17_43919068	rs2316766	ENSG00000176681.10	LRRC37A	-451031	1.15527e-05	0.75586	1.56346e-05
17_44787313	rs538628	ENSG00000185829.11	ARL17A	130225	3.38274e-07	0.839169	1.73303e-05
17_44787313	rs538628	ENSG00000262500.1	NA	466341	6.2864e-14	1.0339	1.75538e-05
17_44787313	rs538628	ENSG00000262539.1	NA	449341	1.45562e-14	1.05579	1.78114e-05
17_44787313	rs538628	ENSG00000238083.3	LRRC37A2	198436	3.92911e-14	1.03948	1.75893e-05
17_44787313	rs538628	ENSG00000214401.4	KANSL1-AS1	516371	4.75178e-17	0.96315	1.73633e-05
17_44787313	rs538628	ENSG00000214401.4	LOC107984142	516371	4.75178e-17	0.96315	1.73633e-05
17_44787313	rs538628	ENSG00000261575.2	NA	442910	4.95231e-07	0.754761	1.61602e-05
17_44790203	rs169201	ENSG00000214401.4	LOC107984142	519261	4.75178e-17	0.96315	1.73633e-05
17_44790203	rs169201	ENSG00000262539.1	NA	452231	1.45562e-14	1.05579	1.78114e-05
17_44790203	rs169201	ENSG00000262500.1	NA	469231	6.2864e-14	1.0339	1.75538e-05
17_44790203	rs169201	ENSG00000185829.11	ARL17A	133115	3.38274e-07	0.839169	1.73303e-05
17_44790203	rs169201	ENSG00000214401.4	KANSL1-AS1	519261	4.75178e-17	0.96315	1.73633e-05
17_44790203	rs169201	ENSG00000238083.3	LRRC37A2	201326	3.92911e-14	1.03948	1.75893e-05
17_44790203	rs169201	ENSG00000261575.2	NA	445800	4.95231e-07	0.754761	1.61602e-05
17_44808360	rs35937770	ENSG00000260075.1	NA	358139	1.85232e-07	1.00946	1.3455e-05
17_44822662	rs199535	ENSG00000261575.2	NA	478259	4.95231e-07	0.754761	1.61602e-05
17_44822662	rs199535	ENSG00000214401.4	LOC107984142	551720	4.75178e-17	0.96315	1.73633e-05
17_44822662	rs199535	ENSG00000262539.1	NA	484690	1.45562e-14	1.05579	1.78114e-05
17_44822662	rs199535	ENSG00000214401.4	KANSL1-AS1	551720	4.75178e-17	0.96315	1.73633e-05
17_44822662	rs199535	ENSG00000185829.11	ARL17A	165574	3.38274e-07	0.839169	1.73303e-05
17_44822662	rs199535	ENSG00000262500.1	NA	501690	6.2864e-14	1.0339	1.75538e-05
17_44822662	rs199535	ENSG00000238083.3	LRRC37A2	233785	3.92911e-14	1.03948	1.75893e-05
17_44861003	rs199504	ENSG00000262539.1	NA	523031	4.44261e-11	-0.960069	1.78114e-05
17_44861003	rs199504	ENSG00000262500.1	NA	540031	6.01962e-11	-0.950242	1.75538e-05
17_44861003	rs199504	ENSG00000238083.3	LRRC37A2	272126	2.01702e-12	-0.999001	1.75893e-05
17_44861003	rs199504	ENSG00000185829.11	ARL17A	203915	5.4056e-07	-0.833229	1.73303e-05
17_44861003	rs199504	ENSG00000214401.4	KANSL1-AS1	590061	6.02238e-14	-0.908068	1.73633e-05
17_44861003	rs199504	ENSG00000214401.4	LOC107984142	590061	6.02238e-14	-0.908068	1.73633e-05
1_119762175	rs72691108	ENSG00000116874.7	WARS2	79157	8.3336e-06	-0.772361	9.93364e-06
5_87705268	rs2410767	ENSG00000271904.1	NA	-89246	1.23438e-06	0.629228	1.47266e-05
6_126070789	rs7764016	ENSG00000237742.2	NA	453	1.56634e-11	-0.654978	9.51765e-06
8_42439848	rs2923447	ENSG00000176209.7	SMIM19	42993	1.61238e-06	-0.416687	1.12631e-05
8_71564667	rs441890	ENSG00000221947.3	XKR9	-16933	1.4616e-12	-0.80009	8.21727e-06
8_8975103	rs1822951	ENSG00000253893.2	NA	890967	5.01425e-10	0.924814	9.28786e-06
8_9055772	rs10094141	ENSG00000253893.2	NA	971636	3.80553e-06	-0.793702	9.28786e-06
10_126486443	rs12764880	ENSG00000203791.9	EEF1AKMT2	6004	1.40035e-06	-0.345658	1.01129e-05
12_56470625	rs11171739	ENSG00000197728.5	RPS26	34988	4.34562e-26	-0.991088	2.19312e-05
12_56470625	rs11171739	ENSG00000139531.8	SUOX	79661	1.29865e-06	0.358369	1.77836e-05
16_28825866	rs1987471	ENSG00000233232.2	NA	343998	2.7961e-06	-0.580268	1.85698e-05
16_28825866	rs1987471	ENSG00000197165.6	SULT1A2	217436	1.52841e-07	0.664373	1.84684e-05
17_43549608	rs149366495	ENSG00000214401.4	LOC107984142	-721334	1.09193e-11	0.879557	2.89562e-05
17_43549608	rs149366495	ENSG00000262500.1	NA	-771364	9.85357e-12	1.04708	3.01645e-05
17_43549608	rs149366495	ENSG00000261575.2	NA	-794795	2.54497e-09	0.820246	3.10682e-05
17_43549608	rs149366495	ENSG00000214401.4	KANSL1-AS1	-721334	1.09193e-11	0.879557	2.89562e-05
17_43549608	rs149366495	ENSG00000264070.1	NA	-113629	2.34173e-08	0.889822	3.45088e-05
17_43549608	rs149366495	ENSG00000263503.1	NA	-130098	3.13892e-12	1.04095	3.21376e-05
17_43549608	rs149366495	ENSG00000262539.1	NA	-788364	1.45595e-11	1.00103	3.20557e-05
17_43549608	rs149366495	ENSG00000204650.9	LINC02210	-148086	3.76198e-09	0.596055	3.89526e-05
17_43549608	rs149366495	ENSG00000214425.2	NA	-78093	3.98959e-21	-1.21666	3.15101e-05
17_43859640	rs62057070	ENSG00000262539.1	NA	-478332	1.60316e-20	1.16256	3.20557e-05
17_43859640	rs62057070	ENSG00000214401.4	KANSL1-AS1	-411302	1.60663e-17	0.964585	2.89562e-05
17_43859640	rs62057070	ENSG00000263503.1	NA	179934	2.81022e-19	1.15665	3.21376e-05
17_43859640	rs62057070	ENSG00000214425.2	NA	231939	4.30899e-29	-1.24254	3.15101e-05
17_43859640	rs62057070	ENSG00000238083.3	LRRC37A2	-729237	5.16019e-22	1.22567	3.16621e-05
17_43859640	rs62057070	ENSG00000176681.10	LRRC37A	-510459	6.09838e-06	0.650483	3.00518e-05
17_43859640	rs62057070	ENSG00000262500.1	NA	-461332	1.88871e-16	1.12092	3.01645e-05
17_43859640	rs62057070	ENSG00000214401.4	LOC107984142	-411302	1.60663e-17	0.964585	2.89562e-05
17_43859640	rs62057070	ENSG00000264070.1	NA	196403	8.90461e-14	1.04215	3.45088e-05
17_43859640	rs62057070	ENSG00000185829.11	ARL17A	-797448	1.70776e-10	0.908546	2.97058e-05
17_43859640	rs62057070	ENSG00000204650.9	LINC02210	161946	7.30138e-15	0.687984	3.89526e-05
17_43859640	rs62057070	ENSG00000261575.2	NA	-484763	1.48474e-10	0.813222	3.10682e-05
17_43897722	rs79600142	ENSG00000176681.10	LRRC37A	-472377	6.09838e-06	0.650483	3.00518e-05
17_43897722	rs79600142	ENSG00000214401.4	KANSL1-AS1	-373220	1.60663e-17	0.964585	2.89562e-05
17_43897722	rs79600142	ENSG00000214401.4	LOC107984142	-373220	1.60663e-17	0.964585	2.89562e-05
17_43897722	rs79600142	ENSG00000214425.2	NA	270021	4.30899e-29	-1.24254	3.15101e-05
17_43897722	rs79600142	ENSG00000262500.1	NA	-423250	1.88871e-16	1.12092	3.01645e-05
17_43897722	rs79600142	ENSG00000264070.1	NA	234485	8.90461e-14	1.04215	3.45088e-05
17_43897722	rs79600142	ENSG00000238083.3	LRRC37A2	-691155	5.16019e-22	1.22567	3.16621e-05
17_43897722	rs79600142	ENSG00000185829.11	ARL17A	-759366	1.70776e-10	0.908546	2.97058e-05
17_43897722	rs79600142	ENSG00000204650.9	LINC02210	200028	7.30138e-15	0.687984	3.89526e-05
17_43897722	rs79600142	ENSG00000261575.2	NA	-446681	1.48474e-10	0.813222	3.10682e-05
17_43897722	rs79600142	ENSG00000263503.1	NA	218016	2.81022e-19	1.15665	3.21376e-05
17_43897722	rs79600142	ENSG00000262539.1	NA	-440250	1.60316e-20	1.16256	3.20557e-05
17_43902997	rs1396862	ENSG00000262500.1	NA	-417975	1.88871e-16	1.12092	3.01645e-05
17_43902997	rs1396862	ENSG00000214401.4	KANSL1-AS1	-367945	1.60663e-17	0.964585	2.89562e-05
17_43902997	rs1396862	ENSG00000261575.2	NA	-441406	1.48474e-10	0.813222	3.10682e-05
17_43902997	rs1396862	ENSG00000214425.2	NA	275296	4.30899e-29	-1.24254	3.15101e-05
17_43902997	rs1396862	ENSG00000238083.3	LRRC37A2	-685880	5.16019e-22	1.22567	3.16621e-05
17_43902997	rs1396862	ENSG00000262539.1	NA	-434975	1.60316e-20	1.16256	3.20557e-05
17_43902997	rs1396862	ENSG00000204650.9	LINC02210	205303	7.30138e-15	0.687984	3.89526e-05
17_43902997	rs1396862	ENSG00000185829.11	ARL17A	-754091	1.70776e-10	0.908546	2.97058e-05
17_43902997	rs1396862	ENSG00000264070.1	NA	239760	8.90461e-14	1.04215	3.45088e-05
17_43902997	rs1396862	ENSG00000214401.4	LOC107984142	-367945	1.60663e-17	0.964585	2.89562e-05
[truncated: 1,683 more rows]

## Sheet: S5 GTEx AD genes Enrichment
query	significant	p_value	term_size	query_size	intersection_size	precision	recall	term_id	source	term_name	effective_domain_size	source_order	parents	evidence_codes	intersection
[truncated: 227 more rows]

[truncated: 5 more sheets: S6 Blood transcriptomics, S7 Cortex transcriptomics, S8 Hippocampus transcriptomics, S9 Blood proteomics, S10 Brain proteomics]
